# Supplementary material for: Bis[1-benzyl-2-(1,3-thia­zol-4-yl)-1H-benzimidazole-κ2 N 2,N 3]dichloridocobalt(II)
Source: Acta Crystallogr Sect E Struct Rep Online. 2012 Dec 5;69(Pt 1):m5–6. doi: 10.1107/S1600536812048751 (PMC3588380; doi:10.1107/S1600536812048751)
Supplement: Supplementary file 1 [file e-69-000m5-sup1.cif]

##############################################################################
#                                                                            #
# This CIF contains the data in a paper accepted for publication in          #
# Acta Crystallographica Section E. It conforms to the requirements of       #
# Notes for Authors for Acta Crystallographica Section E, and has been       #
# peer reviewed under the auspices of the IUCr Commission on Journals.       #
#                                                                            #
# Full details of the Crystallographic Information File format               #
# are given in the paper "The Crystallographic Information File (CIF):       #
# a New Standard Archive File for Crystallography" by S. R. Hall, F. H.      #
# Allen and I. D. Brown [Acta Cryst. (1991), A47, 655-685].                  #
#                                                                            #
# The current version of the core CIF dictionary is obtainable from          #
# ftp://ftp.iucr.org/pub/cif_core.dic.                                       #
#                                                                            #
# Software is freely available for graphical display of the structure(s)     #
# in this CIF. For information consult the CIF software page                 #
# http://www.iucr.org/resources/cif/software.                                #
#                                                                            #
# This file may be used for bona fide research purposes within the           #
# scientific community so long as proper attribution is given to the journal # 
# article from which it was obtained.                                        #
#                                                                            #
##############################################################################
data_I
_audit_creation_method     SHELXL-97
_chemical_name_systematic
;
Bis[1-benzyl-2-(1,3-thiazol-4-yl)-1<i>H</i>-benzimidazole-
\k^2^<i>N</i>^2^,<i>N</i>^3^]dichloridocobalt(II)
;
_chemical_name_common     ?
_chemical_formula_moiety     'C34 H26 Cl2 Co N6 S2'
_chemical_formula_sum     'C34 H26 Cl2 Co N6 S2'
_chemical_formula_iupac     '[Co Cl2 (C17 H13 N3 S)2]'
_chemical_formula_weight     712.56
_chemical_melting_point     ?
_symmetry_cell_setting     triclinic
_symmetry_space_group_name_H-M     'P -1'
_symmetry_space_group_name_Hall     '-p 1'
loop_
    _symmetry_equiv_pos_as_xyz
    'x, y, z'
    '-x, -y, -z'
_cell_length_a     10.1311(3)
_cell_length_b     11.9582(4)
_cell_length_c     14.2633(5)
_cell_angle_alpha     76.033(3)
_cell_angle_beta     75.536(3)
_cell_angle_gamma     69.707(3)
_cell_volume     1546.43(9)
_cell_formula_units_Z     2
_cell_measurement_reflns_used     6245
_cell_measurement_theta_min     5.12
_cell_measurement_theta_max     26.37
_cell_measurement_temperature     193(2)
_exptl_crystal_description     Block
_exptl_crystal_colour     Pink
_exptl_crystal_size_max     0.40
_exptl_crystal_size_mid     0.40
_exptl_crystal_size_min     0.20
_exptl_crystal_density_diffrn     1.530
_exptl_crystal_density_meas     ?
_exptl_crystal_density_method     'not measured'
_exptl_crystal_F_000     730
_exptl_absorpt_coefficient_mu     0.899
_exptl_absorpt_correction_type     multi-scan
_exptl_absorpt_process_details     '(SADABS; Bruker, 2009)'
_exptl_absorpt_correction_T_min     0.6820
_exptl_absorpt_correction_T_max     0.8397
_exptl_special_details     ?
_diffrn_ambient_temperature     193(2)
_diffrn_radiation_type     MoK\a
_diffrn_radiation_wavelength     0.71073
_diffrn_radiation_source     'microfocus sealed tube'
_diffrn_radiation_monochromator     'multilayer optics'
_diffrn_measurement_device_type     'Bruker Kappa APEXII Quazar area-detector'
_diffrn_measurement_method     '\f and \w scans'
_diffrn_detector_area_resol_mean     ?
_diffrn_reflns_number     11578
_diffrn_reflns_av_R_equivalents     0.0107
_diffrn_reflns_av_sigmaI/netI     0.0132
_diffrn_reflns_theta_min     5.12
_diffrn_reflns_theta_max     26.37
_diffrn_reflns_theta_full     26.37
_diffrn_measured_fraction_theta_max     0.994
_diffrn_measured_fraction_theta_full     0.994
_diffrn_reflns_limit_h_min     -12
_diffrn_reflns_limit_h_max     11
_diffrn_reflns_limit_k_min     -14
_diffrn_reflns_limit_k_max     14
_diffrn_reflns_limit_l_min     -17
_diffrn_reflns_limit_l_max     16
_refine_special_details
;
Refinement of <i>F</i>^2^ against all reflections. The weighted <i>R</i>-factor
<i>wR</i> and goodness of fit <i>S</i> are based on <i>F</i>^2^, conventional
<i>R</i>-factors <i>R</i> are based on <i>F</i>, with <i>F</i> set to zero for
negative <i>F</i>^2^. The threshold expression of <i>F</i>^2^ >
2\s(<i>F</i>^2^) is used only for calculating <i>R</i>-factors(gt) <i>etc</i>.
and is not relevant to the choice of reflections for refinement.
<i>R</i>-factors based on <i>F</i>^2^ are statistically about twice as large
as those based on <i>F</i>, and <i>R</i>- factors based on all data will be
even larger.
;
_reflns_number_total     6284
_reflns_number_gt     5601
_reflns_threshold_expression     I>2\s(I)
_refine_ls_structure_factor_coef     Fsqd
_refine_ls_matrix_type     full
_refine_ls_R_factor_all     0.0344
_refine_ls_R_factor_gt     0.0304
_refine_ls_wR_factor_gt     0.0782
_refine_ls_wR_factor_ref     0.0802
_refine_ls_goodness_of_fit_ref     1.054
_refine_ls_restrained_S_all     1.054
_refine_ls_number_reflns     6284
_refine_ls_number_parameters     417
_refine_ls_number_restraints     0
_refine_ls_hydrogen_treatment     constr
_refine_ls_weighting_scheme     calc
_refine_ls_weighting_details
         'calc w=1/[\s^2^(Fo^2^)+(0.0362P)^2^+1.3427P] where P=(Fo^2^+2Fc^2^)/3'
_atom_sites_solution_hydrogens     geom
_atom_sites_solution_primary     direct
_atom_sites_solution_secondary     difmap
_refine_ls_shift/su_max     0.001
_refine_ls_shift/su_mean     0.000
_refine_diff_density_max     0.952
_refine_diff_density_min     -0.681
_refine_ls_extinction_method     'SHELXL97 (Sheldrick, 2008)'
_refine_ls_extinction_coef     0.0040(5)
_refine_ls_extinction_expression
                                  'Fc^*^=kFc[1+0.001xFc^2^\l^3^/sin(2\q)]^-1/4^'
loop_
    _atom_type_symbol
    _atom_type_description
    _atom_type_scat_dispersion_real
    _atom_type_scat_dispersion_imag
    _atom_type_scat_source
    'C' 'C' 0.0033 0.0016
                         'International Tables Vol C Tables 4.2.6.8 and 6.1.1.4'
    'H' 'H' 0.0000 0.0000
                         'International Tables Vol C Tables 4.2.6.8 and 6.1.1.4'
    'N' 'N' 0.0061 0.0033
                         'International Tables Vol C Tables 4.2.6.8 and 6.1.1.4'
    'S' 'S' 0.1246 0.1234
                         'International Tables Vol C Tables 4.2.6.8 and 6.1.1.4'
    'Cl' 'Cl' 0.1484 0.1585
                         'International Tables Vol C Tables 4.2.6.8 and 6.1.1.4'
    'Co' 'Co' 0.3494 0.9721
                         'International Tables Vol C Tables 4.2.6.8 and 6.1.1.4'
_computing_data_collection     'APEX2 (Bruker, 2009)'
_computing_cell_refinement     'SAINT (Bruker, 2009)'
_computing_data_reduction     'SAINT (Bruker, 2009)'
_computing_structure_solution     'SHELXS97 (Sheldrick, 2008)'
_computing_structure_refinement     'SHELXL97 (Sheldrick, 2008)'
_computing_molecular_graphics     'ORTEP-3 for Windows (Farrugia, 2012)'
_computing_publication_material
                               'PLATON (Spek, 2009) and publCIF (Westrip, 2010)'
loop_
    _atom_site_type_symbol
    _atom_site_label
    _atom_site_fract_x
    _atom_site_fract_y
    _atom_site_fract_z
    _atom_site_U_iso_or_equiv
    _atom_site_adp_type
    _atom_site_calc_flag
    _atom_site_refinement_flags
    _atom_site_occupancy
    _atom_site_symmetry_multiplicity
    _atom_site_disorder_assembly
    _atom_site_disorder_group
    C C1 0.6603(2) 0.37010(19) 0.43804(14) 0.0281(4) Uani d . 1 1 . .
    H H1 0.6306 0.4540 0.4409 0.034 Uiso calc R 1 1 . .
    C C2 0.7805(2) 0.1569(2) 0.44040(15) 0.0327(4) Uani d . 1 1 . .
    H H2 0.8419 0.0759 0.4434 0.039 Uiso calc R 1 1 . .
    C C3 0.64845(19) 0.19650(17) 0.41692(13) 0.0223(4) Uani d . 1 1 . .
    C C4 0.56253(19) 0.13517(16) 0.39322(13) 0.0214(4) Uani d . 1 1 . .
    C C5 0.3835(2) 0.11633(17) 0.35002(13) 0.0236(4) Uani d . 1 1 . .
    C C6 0.2527(2) 0.13165(19) 0.32592(14) 0.0289(4) Uani d . 1 1 . .
    H H6 0.1811 0.2082 0.3214 0.035 Uiso calc R 1 1 . .
    C C7 0.2314(3) 0.0305(2) 0.30877(15) 0.0366(5) Uani d . 1 1 . .
    H H7 0.1435 0.0381 0.2918 0.044 Uiso calc R 1 1 . .
    C C8 0.3360(3) -0.0824(2) 0.31586(16) 0.0388(5) Uani d . 1 1 . .
    H H8 0.3176 -0.1493 0.3027 0.047 Uiso calc R 1 1 . .
    C C9 0.4642(3) -0.09957(19) 0.34126(15) 0.0346(5) Uani d . 1 1 . .
    H H9 0.5349 -0.1765 0.3467 0.041 Uiso calc R 1 1 . .
    C C10 0.4850(2) 0.00220(17) 0.35870(13) 0.0260(4) Uani d . 1 1 . .
    C C11 0.7263(2) -0.08140(17) 0.40841(15) 0.0301(4) Uani d . 1 1 . .
    H H11A 0.7035 -0.1588 0.4266 0.036 Uiso calc R 1 1 . .
    H H11B 0.7546 -0.0691 0.4659 0.036 Uiso calc R 1 1 . .
    C C12 0.8512(2) -0.09147(16) 0.32447(13) 0.0226(4) Uani d . 1 1 . .
    C C13 0.9687(2) -0.19429(17) 0.33241(15) 0.0292(4) Uani d . 1 1 . .
    H H13 0.9665 -0.2561 0.3884 0.035 Uiso calc R 1 1 . .
    C C14 1.0883(2) -0.20696(19) 0.25942(18) 0.0364(5) Uani d . 1 1 . .
    H H14 1.1685 -0.2774 0.2651 0.044 Uiso calc R 1 1 . .
    C C15 1.0916(2) -0.11754(19) 0.17831(17) 0.0345(5) Uani d . 1 1 . .
    H H15 1.1748 -0.1259 0.1285 0.041 Uiso calc R 1 1 . .
    C C16 0.9753(2) -0.01644(18) 0.16905(15) 0.0299(4) Uani d . 1 1 . .
    H H16 0.9776 0.0445 0.1124 0.036 Uiso calc R 1 1 . .
    C C17 0.8548(2) -0.00304(17) 0.24201(14) 0.0256(4) Uani d . 1 1 . .
    H H17 0.7744 0.0671 0.2355 0.031 Uiso calc R 1 1 . .
    C C18 0.0728(2) 0.47264(19) 0.31938(17) 0.0328(4) Uani d . 1 1 . .
    H H18 0.0335 0.4909 0.3837 0.039 Uiso calc R 1 1 . .
    C C19 0.1212(2) 0.4361(2) 0.15296(17) 0.0370(5) Uani d . 1 1 . .
    H H19 0.1224 0.4249 0.0890 0.044 Uiso calc R 1 1 . .
    C C20 0.2387(2) 0.41930(17) 0.18986(15) 0.0258(4) Uani d . 1 1 . .
    C C21 0.3907(2) 0.38422(16) 0.14785(13) 0.0221(4) Uani d . 1 1 . .
    C C22 0.61612(19) 0.34029(15) 0.14499(13) 0.0211(4) Uani d . 1 1 . .
    C C23 0.7512(2) 0.31937(16) 0.16493(14) 0.0251(4) Uani d . 1 1 . .
    H H23 0.7639 0.3202 0.2285 0.030 Uiso calc R 1 1 . .
    C C24 0.8657(2) 0.29749(18) 0.08846(16) 0.0314(4) Uani d . 1 1 . .
    H H24 0.9593 0.2821 0.0999 0.038 Uiso calc R 1 1 . .
    C C25 0.8473(2) 0.29740(19) -0.00575(16) 0.0349(5) Uani d . 1 1 . .
    H H25 0.9291 0.2818 -0.0565 0.042 Uiso calc R 1 1 . .
    C C26 0.7144(2) 0.31922(18) -0.02687(15) 0.0308(4) Uani d . 1 1 . .
    H H26 0.7020 0.3200 -0.0909 0.037 Uiso calc R 1 1 . .
    C C27 0.5995(2) 0.34003(16) 0.05055(14) 0.0236(4) Uani d . 1 1 . .
    C C28 0.3882(2) 0.37895(18) -0.02866(14) 0.0287(4) Uani d . 1 1 . .
    H H28A 0.4548 0.3952 -0.0904 0.034 Uiso calc R 1 1 . .
    H H28B 0.3003 0.4492 -0.0273 0.034 Uiso calc R 1 1 . .
    C C29 0.3500(2) 0.26816(18) -0.02967(14) 0.0268(4) Uani d . 1 1 . .
    C C30 0.3025(3) 0.2664(2) -0.11220(17) 0.0370(5) Uani d . 1 1 . .
    H H30 0.2987 0.3317 -0.1658 0.044 Uiso calc R 1 1 . .
    C C31 0.2607(3) 0.1699(2) -0.11673(18) 0.0454(6) Uani d . 1 1 . .
    H H31 0.2260 0.1699 -0.1728 0.055 Uiso calc R 1 1 . .
    C C32 0.2692(3) 0.0738(2) -0.04062(18) 0.0462(6) Uani d . 1 1 . .
    H H32 0.2412 0.0071 -0.0442 0.055 Uiso calc R 1 1 . .
    C C33 0.3181(3) 0.0742(2) 0.04040(19) 0.0531(7) Uani d . 1 1 . .
    H H33 0.3247 0.0075 0.0929 0.064 Uiso calc R 1 1 . .
    C C34 0.3580(3) 0.1720(2) 0.04607(17) 0.0441(6) Uani d . 1 1 . .
    H H34 0.3912 0.1721 0.1027 0.053 Uiso calc R 1 1 . .
    N N1 0.58202(16) 0.31923(14) 0.41412(11) 0.0224(3) Uani d . 1 1 . .
    N N2 0.43504(16) 0.19849(13) 0.37231(11) 0.0208(3) Uani d . 1 1 . .
    N N3 0.59824(17) 0.01613(14) 0.38752(12) 0.0253(3) Uani d . 1 1 . .
    N N4 0.20969(16) 0.43936(14) 0.28531(12) 0.0253(3) Uani d . 1 1 . .
    N N5 0.48317(16) 0.36795(13) 0.20426(11) 0.0208(3) Uani d . 1 1 . .
    N N6 0.45439(17) 0.36890(14) 0.05423(11) 0.0240(3) Uani d . 1 1 . .
    S S1 0.82050(6) 0.27380(6) 0.46385(4) 0.03746(14) Uani d . 1 1 . .
    S S2 -0.02965(6) 0.48051(6) 0.23841(5) 0.04537(16) Uani d . 1 1 . .
    Cl Cl1 0.42867(5) 0.58768(4) 0.30588(4) 0.03220(12) Uani d . 1 1 . .
    Cl Cl2A 0.23855(17) 0.40676(12) 0.5152(2) 0.0232(5) Uani d P 0.847(18) 1 . .
    Cl Cl2B 0.215(2) 0.444(4) 0.485(2) 0.060(6) Uani d P 0.153(18) 1 . .
    Co Co1 0.39016(2) 0.39444(2) 0.355093(18) 0.02006(8) Uani d . 1 1 . .
loop_
    _atom_site_aniso_label
    _atom_site_aniso_U_11
    _atom_site_aniso_U_22
    _atom_site_aniso_U_33
    _atom_site_aniso_U_12
    _atom_site_aniso_U_13
    _atom_site_aniso_U_23
    C1 0.0262(9) 0.0369(11) 0.0278(10) -0.0143(8) -0.0031(8) -0.0125(8)
    C2 0.0277(10) 0.0361(11) 0.0330(11) -0.0096(8) -0.0084(8) -0.0009(9)
    C3 0.0231(9) 0.0251(9) 0.0182(8) -0.0092(7) -0.0003(7) -0.0038(7)
    C4 0.0232(9) 0.0223(9) 0.0179(8) -0.0088(7) 0.0017(7) -0.0049(7)
    C5 0.0313(10) 0.0254(9) 0.0181(8) -0.0162(8) 0.0022(7) -0.0066(7)
    C6 0.0363(11) 0.0312(10) 0.0258(9) -0.0186(9) -0.0055(8) -0.0046(8)
    C7 0.0499(13) 0.0449(13) 0.0290(10) -0.0316(11) -0.0084(9) -0.0051(9)
    C8 0.0610(15) 0.0334(11) 0.0332(11) -0.0302(11) -0.0008(10) -0.0107(9)
    C9 0.0485(13) 0.0253(10) 0.0311(10) -0.0185(9) 0.0061(9) -0.0100(8)
    C10 0.0327(10) 0.0243(9) 0.0213(9) -0.0140(8) 0.0049(7) -0.0070(7)
    C11 0.0350(11) 0.0207(9) 0.0263(10) -0.0045(8) -0.0004(8) 0.0001(7)
    C12 0.0255(9) 0.0199(9) 0.0240(9) -0.0066(7) -0.0052(7) -0.0066(7)
    C13 0.0319(10) 0.0217(9) 0.0356(11) -0.0061(8) -0.0129(8) -0.0041(8)
    C14 0.0229(10) 0.0282(10) 0.0582(14) -0.0025(8) -0.0070(9) -0.0161(10)
    C15 0.0291(10) 0.0311(11) 0.0464(12) -0.0140(9) 0.0067(9) -0.0197(9)
    C16 0.0362(11) 0.0258(10) 0.0290(10) -0.0139(8) 0.0027(8) -0.0092(8)
    C17 0.0286(10) 0.0204(9) 0.0255(9) -0.0053(7) -0.0027(8) -0.0051(7)
    C18 0.0215(9) 0.0289(10) 0.0474(12) -0.0078(8) -0.0027(9) -0.0087(9)
    C19 0.0327(11) 0.0465(13) 0.0368(11) -0.0206(10) -0.0141(9) 0.0044(10)
    C20 0.0253(9) 0.0224(9) 0.0333(10) -0.0118(7) -0.0085(8) -0.0014(8)
    C21 0.0259(9) 0.0180(8) 0.0262(9) -0.0109(7) -0.0057(7) -0.0034(7)
    C22 0.0242(9) 0.0151(8) 0.0238(9) -0.0072(7) -0.0014(7) -0.0040(7)
    C23 0.0246(9) 0.0215(9) 0.0281(9) -0.0078(7) -0.0034(7) -0.0029(7)
    C24 0.0247(10) 0.0253(10) 0.0404(11) -0.0075(8) -0.0003(8) -0.0047(8)
    C25 0.0350(11) 0.0267(10) 0.0353(11) -0.0078(8) 0.0089(9) -0.0097(8)
    C26 0.0409(11) 0.0238(9) 0.0269(10) -0.0107(8) 0.0016(8) -0.0093(8)
    C27 0.0319(10) 0.0150(8) 0.0249(9) -0.0093(7) -0.0033(7) -0.0037(7)
    C28 0.0415(11) 0.0254(10) 0.0246(9) -0.0142(8) -0.0125(8) -0.0015(7)
    C29 0.0308(10) 0.0275(10) 0.0268(9) -0.0125(8) -0.0048(8) -0.0080(8)
    C30 0.0461(13) 0.0391(12) 0.0344(11) -0.0170(10) -0.0156(10) -0.0072(9)
    C31 0.0549(15) 0.0564(15) 0.0425(13) -0.0287(12) -0.0153(11) -0.0164(11)
    C32 0.0615(16) 0.0519(15) 0.0437(13) -0.0398(13) 0.0016(11) -0.0201(11)
    C33 0.094(2) 0.0456(14) 0.0383(13) -0.0476(15) -0.0124(13) -0.0008(11)
    C34 0.0774(18) 0.0400(13) 0.0310(11) -0.0352(13) -0.0170(11) -0.0023(9)
    N1 0.0217(7) 0.0267(8) 0.0225(7) -0.0105(6) -0.0014(6) -0.0094(6)
    N2 0.0241(8) 0.0209(7) 0.0199(7) -0.0105(6) -0.0005(6) -0.0064(6)
    N3 0.0273(8) 0.0198(8) 0.0264(8) -0.0089(6) 0.0030(6) -0.0050(6)
    N4 0.0198(7) 0.0219(8) 0.0358(9) -0.0076(6) -0.0030(6) -0.0085(7)
    N5 0.0223(7) 0.0189(7) 0.0233(7) -0.0089(6) -0.0036(6) -0.0042(6)
    N6 0.0313(8) 0.0212(7) 0.0246(8) -0.0126(6) -0.0072(6) -0.0042(6)
    S1 0.0308(3) 0.0532(3) 0.0371(3) -0.0197(2) -0.0136(2) -0.0056(2)
    S2 0.0221(3) 0.0555(4) 0.0574(4) -0.0146(2) -0.0140(2) 0.0036(3)
    Cl1 0.0315(2) 0.0200(2) 0.0489(3) -0.00923(18) -0.0090(2) -0.0089(2)
    Cl2A 0.0228(4) 0.0248(8) 0.0240(7) -0.0103(4) 0.0029(3) -0.0110(4)
    Cl2B 0.039(4) 0.108(13) 0.050(8) -0.038(7) 0.011(5) -0.041(10)
    Co1 0.01664(13) 0.02009(13) 0.02660(14) -0.00703(9) -0.00087(9) -0.01077(10)
_geom_special_details
;
All e.s.d.'s (except the e.s.d. in the dihedral angle between two l.s. planes)
are estimated using the full covariance matrix. The cell e.s.d.'s are taken
into account individually in the estimation of e.s.d.'s in distances, angles
and torsion angles; correlations between e.s.d.'s in cell parameters are only
used when they are defined by crystal symmetry. An approximate (isotropic)
treatment of cell e.s.d.'s is used for estimating e.s.d.'s involving l.s.
planes.
;
loop_
    _geom_bond_atom_site_label_1
    _geom_bond_atom_site_label_2
    _geom_bond_site_symmetry_2
    _geom_bond_distance
    _geom_bond_publ_flag
    C1 N1 . 1.298(2) ?
    C1 S1 . 1.701(2) ?
    C1 H1 . 0.9500 ?
    C2 C3 . 1.354(3) ?
    C2 S1 . 1.708(2) ?
    C2 H2 . 0.9500 ?
    C3 N1 . 1.382(2) ?
    C3 C4 . 1.456(3) ?
    C4 N2 . 1.317(2) ?
    C4 N3 . 1.359(2) ?
    C5 N2 . 1.389(2) ?
    C5 C6 . 1.392(3) ?
    C5 C10 . 1.394(3) ?
    C6 C7 . 1.385(3) ?
    C6 H6 . 0.9500 ?
    C7 C8 . 1.397(3) ?
    C7 H7 . 0.9500 ?
    C8 C9 . 1.369(3) ?
    C8 H8 . 0.9500 ?
    C9 C10 . 1.392(3) ?
    C9 H9 . 0.9500 ?
    C10 N3 . 1.383(3) ?
    C11 N3 . 1.452(2) ?
    C11 C12 . 1.502(3) ?
    C11 H11A . 0.9900 ?
    C11 H11B . 0.9900 ?
    C12 C17 . 1.381(3) ?
    C12 C13 . 1.388(3) ?
    C13 C14 . 1.376(3) ?
    C13 H13 . 0.9500 ?
    C14 C15 . 1.375(3) ?
    C14 H14 . 0.9500 ?
    C15 C16 . 1.371(3) ?
    C15 H15 . 0.9500 ?
    C16 C17 . 1.382(3) ?
    C16 H16 . 0.9500 ?
    C17 H17 . 0.9500 ?
    C18 N4 . 1.300(3) ?
    C18 S2 . 1.703(2) ?
    C18 H18 . 0.9500 ?
    C19 C20 . 1.352(3) ?
    C19 S2 . 1.710(2) ?
    C19 H19 . 0.9500 ?
    C20 N4 . 1.381(3) ?
    C20 C21 . 1.456(3) ?
    C21 N5 . 1.318(2) ?
    C21 N6 . 1.356(2) ?
    C22 N5 . 1.377(2) ?
    C22 C23 . 1.392(3) ?
    C22 C27 . 1.400(3) ?
    C23 C24 . 1.378(3) ?
    C23 H23 . 0.9500 ?
    C24 C25 . 1.402(3) ?
    C24 H24 . 0.9500 ?
    C25 C26 . 1.376(3) ?
    C25 H25 . 0.9500 ?
    C26 C27 . 1.388(3) ?
    C26 H26 . 0.9500 ?
    C27 N6 . 1.379(2) ?
    C28 N6 . 1.460(2) ?
    C28 C29 . 1.508(3) ?
    C28 H28A . 0.9900 ?
    C28 H28B . 0.9900 ?
    C29 C34 . 1.370(3) ?
    C29 C30 . 1.386(3) ?
    C30 C31 . 1.380(3) ?
    C30 H30 . 0.9500 ?
    C31 C32 . 1.372(4) ?
    C31 H31 . 0.9500 ?
    C32 C33 . 1.368(3) ?
    C32 H32 . 0.9500 ?
    C33 C34 . 1.388(3) ?
    C33 H33 . 0.9500 ?
    C34 H34 . 0.9500 ?
    N1 Co1 . 2.1297(15) ?
    N2 Co1 . 2.1901(15) ?
    N4 Co1 . 2.1429(16) ?
    N5 Co1 . 2.1739(15) ?
    Cl1 Co1 . 2.3855(5) ?
    Cl2A Cl2B . 0.57(5) ?
    Cl2A Co1 . 2.4181(19) ?
    Cl2B Co1 . 2.261(9) ?
loop_
    _geom_angle_atom_site_label_1
    _geom_angle_atom_site_label_2
    _geom_angle_atom_site_label_3
    _geom_angle_site_symmetry_1
    _geom_angle_site_symmetry_3
    _geom_angle
    _geom_angle_publ_flag
    N1 C1 S1 . . 114.29(16) ?
    N1 C1 H1 . . 122.9 ?
    S1 C1 H1 . . 122.9 ?
    C3 C2 S1 . . 110.12(16) ?
    C3 C2 H2 . . 124.9 ?
    S1 C2 H2 . . 124.9 ?
    C2 C3 N1 . . 114.08(17) ?
    C2 C3 C4 . . 132.60(18) ?
    N1 C3 C4 . . 113.32(16) ?
    N2 C4 N3 . . 113.06(16) ?
    N2 C4 C3 . . 119.16(16) ?
    N3 C4 C3 . . 127.76(17) ?
    N2 C5 C6 . . 130.57(18) ?
    N2 C5 C10 . . 109.28(17) ?
    C6 C5 C10 . . 120.10(17) ?
    C7 C6 C5 . . 117.1(2) ?
    C7 C6 H6 . . 121.4 ?
    C5 C6 H6 . . 121.4 ?
    C6 C7 C8 . . 121.7(2) ?
    C6 C7 H7 . . 119.1 ?
    C8 C7 H7 . . 119.1 ?
    C9 C8 C7 . . 121.93(19) ?
    C9 C8 H8 . . 119.0 ?
    C7 C8 H8 . . 119.0 ?
    C8 C9 C10 . . 116.2(2) ?
    C8 C9 H9 . . 121.9 ?
    C10 C9 H9 . . 121.9 ?
    N3 C10 C9 . . 131.1(2) ?
    N3 C10 C5 . . 105.95(16) ?
    C9 C10 C5 . . 122.9(2) ?
    N3 C11 C12 . . 114.20(15) ?
    N3 C11 H11A . . 108.7 ?
    C12 C11 H11A . . 108.7 ?
    N3 C11 H11B . . 108.7 ?
    C12 C11 H11B . . 108.7 ?
    H11A C11 H11B . . 107.6 ?
    C17 C12 C13 . . 119.35(18) ?
    C17 C12 C11 . . 123.18(17) ?
    C13 C12 C11 . . 117.45(17) ?
    C14 C13 C12 . . 120.21(19) ?
    C14 C13 H13 . . 119.9 ?
    C12 C13 H13 . . 119.9 ?
    C15 C14 C13 . . 119.97(19) ?
    C15 C14 H14 . . 120.0 ?
    C13 C14 H14 . . 120.0 ?
    C16 C15 C14 . . 120.30(19) ?
    C16 C15 H15 . . 119.9 ?
    C14 C15 H15 . . 119.9 ?
    C15 C16 C17 . . 120.08(19) ?
    C15 C16 H16 . . 120.0 ?
    C17 C16 H16 . . 120.0 ?
    C12 C17 C16 . . 120.09(18) ?
    C12 C17 H17 . . 120.0 ?
    C16 C17 H17 . . 120.0 ?
    N4 C18 S2 . . 114.02(17) ?
    N4 C18 H18 . . 123.0 ?
    S2 C18 H18 . . 123.0 ?
    C20 C19 S2 . . 109.95(17) ?
    C20 C19 H19 . . 125.0 ?
    S2 C19 H19 . . 125.0 ?
    C19 C20 N4 . . 114.31(18) ?
    C19 C20 C21 . . 132.2(2) ?
    N4 C20 C21 . . 113.53(16) ?
    N5 C21 N6 . . 112.85(16) ?
    N5 C21 C20 . . 118.58(17) ?
    N6 C21 C20 . . 128.53(17) ?
    N5 C22 C23 . . 130.57(17) ?
    N5 C22 C27 . . 108.81(16) ?
    C23 C22 C27 . . 120.57(17) ?
    C24 C23 C22 . . 117.13(18) ?
    C24 C23 H23 . . 121.4 ?
    C22 C23 H23 . . 121.4 ?
    C23 C24 C25 . . 121.7(2) ?
    C23 C24 H24 . . 119.2 ?
    C25 C24 H24 . . 119.2 ?
    C26 C25 C24 . . 121.90(19) ?
    C26 C25 H25 . . 119.0 ?
    C24 C25 H25 . . 119.0 ?
    C25 C26 C27 . . 116.32(19) ?
    C25 C26 H26 . . 121.8 ?
    C27 C26 H26 . . 121.8 ?
    N6 C27 C26 . . 131.34(18) ?
    N6 C27 C22 . . 106.17(16) ?
    C26 C27 C22 . . 122.42(18) ?
    N6 C28 C29 . . 114.23(16) ?
    N6 C28 H28A . . 108.7 ?
    C29 C28 H28A . . 108.7 ?
    N6 C28 H28B . . 108.7 ?
    C29 C28 H28B . . 108.7 ?
    H28A C28 H28B . . 107.6 ?
    C34 C29 C30 . . 119.26(19) ?
    C34 C29 C28 . . 123.75(18) ?
    C30 C29 C28 . . 116.99(18) ?
    C31 C30 C29 . . 120.2(2) ?
    C31 C30 H30 . . 119.9 ?
    C29 C30 H30 . . 119.9 ?
    C32 C31 C30 . . 120.3(2) ?
    C32 C31 H31 . . 119.9 ?
    C30 C31 H31 . . 119.9 ?
    C33 C32 C31 . . 119.8(2) ?
    C33 C32 H32 . . 120.1 ?
    C31 C32 H32 . . 120.1 ?
    C32 C33 C34 . . 120.2(2) ?
    C32 C33 H33 . . 119.9 ?
    C34 C33 H33 . . 119.9 ?
    C29 C34 C33 . . 120.3(2) ?
    C29 C34 H34 . . 119.9 ?
    C33 C34 H34 . . 119.9 ?
    C1 N1 C3 . . 111.49(16) ?
    C1 N1 Co1 . . 131.34(14) ?
    C3 N1 Co1 . . 116.57(12) ?
    C4 N2 C5 . . 105.28(15) ?
    C4 N2 Co1 . . 113.82(12) ?
    C5 N2 Co1 . . 139.41(13) ?
    C4 N3 C10 . . 106.42(16) ?
    C4 N3 C11 . . 128.90(17) ?
    C10 N3 C11 . . 124.67(16) ?
    C18 N4 C20 . . 111.57(17) ?
    C18 N4 Co1 . . 131.45(15) ?
    C20 N4 Co1 . . 116.63(12) ?
    C21 N5 C22 . . 105.84(15) ?
    C21 N5 Co1 . . 115.38(12) ?
    C22 N5 Co1 . . 138.75(12) ?
    C21 N6 C27 . . 106.33(15) ?
    C21 N6 C28 . . 128.80(17) ?
    C27 N6 C28 . . 124.88(16) ?
    C1 S1 C2 . . 89.98(10) ?
    C18 S2 C19 . . 90.14(10) ?
    Cl2B Cl2A Co1 . . 67.3(11) ?
    Cl2A Cl2B Co1 . . 99(2) ?
    N1 Co1 N4 . . 169.37(6) ?
    N1 Co1 N5 . . 98.02(6) ?
    N4 Co1 N5 . . 75.45(6) ?
    N1 Co1 N2 . . 75.58(6) ?
    N4 Co1 N2 . . 94.82(6) ?
    N5 Co1 N2 . . 79.86(5) ?
    N1 Co1 Cl2B . . 104.7(9) ?
    N4 Co1 Cl2B . . 81.7(8) ?
    N5 Co1 Cl2B . . 157.1(8) ?
    N2 Co1 Cl2B . . 102.9(11) ?
    N1 Co1 Cl1 . . 91.26(4) ?
    N4 Co1 Cl1 . . 96.61(4) ?
    N5 Co1 Cl1 . . 86.27(4) ?
    N2 Co1 Cl1 . . 159.21(4) ?
    Cl2B Co1 Cl1 . . 95.9(9) ?
    N1 Co1 Cl2A . . 93.31(8) ?
    N4 Co1 Cl2A . . 91.82(8) ?
    N5 Co1 Cl2A . . 164.99(7) ?
    N2 Co1 Cl2A . . 93.56(5) ?
    Cl2B Co1 Cl2A . . 13.4(12) ?
    Cl1 Co1 Cl2A . . 103.35(3) ?
loop_
    _geom_hbond_atom_site_label_D
    _geom_hbond_atom_site_label_H
    _geom_hbond_atom_site_label_A
    _geom_hbond_site_symmetry_A
    _geom_hbond_distance_DH
    _geom_hbond_distance_HA
    _geom_hbond_distance_DA
    _geom_hbond_angle_DHA
    C11 H11A Cl2A 2_656 0.99 2.77 3.693(2) 155.3
    C14 H14 Cl1 1_645 0.95 2.69 3.584(2) 156.5
_iucr_refine_instructions_details
;
TITL I in P-1
CELL  0.71073  10.1311  11.9582  14.2633   76.033   75.536   69.707
ZERR     2.00   0.0003   0.0004   0.0005    0.003    0.003    0.003
LATT   1
SFAC  C    H    N    S    CL   CO
UNIT  68   52   12   4    4    2
MERG   2
SHEL 30 0.80
FMAP   2
PLAN   10
ACTA
BOND $H
HTAB  2.6
HTAB C11 Cl2a_$1
HTAB  C14 Cl1_$2
eqiv $1 1-x, -y, 1-z
eqiv $2 1+x, -1+y,z
L.S.   10
TEMP   -80.00
rem EADP Cl2a Cl2b
WGHT      0.0362      1.3427
EXTI    0.003994
FVAR       5.13504   0.84731
C1    1    0.660272    0.370100    0.438036    11.00000    0.02624    0.03693 =
         0.02783   -0.01252   -0.00310   -0.01433
AFIX  43
H1    2    0.630593    0.453979    0.440883    11.00000   -1.20000
AFIX   0
C2    1    0.780486    0.156926    0.440398    11.00000    0.02767    0.03613 =
         0.03302   -0.00086   -0.00843   -0.00964
AFIX  43
H2    2    0.841918    0.075928    0.443388    11.00000   -1.20000
AFIX   0
C3    1    0.648450    0.196495    0.416918    11.00000    0.02310    0.02515 =
         0.01823   -0.00383   -0.00030   -0.00916
C4    1    0.562531    0.135167    0.393218    11.00000    0.02317    0.02230 =
         0.01793   -0.00490    0.00168   -0.00882
C5    1    0.383534    0.116330    0.350017    11.00000    0.03127    0.02539 =
         0.01815   -0.00665    0.00221   -0.01625
C6    1    0.252711    0.131647    0.325919    11.00000    0.03631    0.03123 =
         0.02583   -0.00460   -0.00553   -0.01859
AFIX  43
H6    2    0.181080    0.208175    0.321418    11.00000   -1.20000
AFIX   0
C7    1    0.231446    0.030495    0.308777    11.00000    0.04990    0.04488 =
         0.02896   -0.00512   -0.00847   -0.03163
AFIX  43
H7    2    0.143477    0.038122    0.291761    11.00000   -1.20000
AFIX   0
C8    1    0.336004   -0.082410    0.315865    11.00000    0.06099    0.03339 =
         0.03323   -0.01070   -0.00080   -0.03023
AFIX  43
H8    2    0.317629   -0.149264    0.302676    11.00000   -1.20000
AFIX   0
C9    1    0.464203   -0.099568    0.341266    11.00000    0.04853    0.02527 =
         0.03110   -0.01000    0.00610   -0.01852
AFIX  43
H9    2    0.534921   -0.176547    0.346685    11.00000   -1.20000
AFIX   0
C10   1    0.485025    0.002203    0.358698    11.00000    0.03267    0.02431 =
         0.02131   -0.00703    0.00490   -0.01396
C11   1    0.726316   -0.081395    0.408414    11.00000    0.03502    0.02068 =
         0.02631    0.00015   -0.00039   -0.00454
AFIX  23
H11A  2    0.703501   -0.158802    0.426585    11.00000   -1.20000
H11B  2    0.754569   -0.069055    0.465868    11.00000   -1.20000
AFIX   0
C12   1    0.851237   -0.091472    0.324471    11.00000    0.02546    0.01994 =
         0.02404   -0.00663   -0.00523   -0.00657
C13   1    0.968684   -0.194286    0.332406    11.00000    0.03187    0.02173 =
         0.03559   -0.00405   -0.01288   -0.00608
AFIX  43
H13   2    0.966511   -0.256121    0.388398    11.00000   -1.20000
AFIX   0
C14   1    1.088288   -0.206956    0.259424    11.00000    0.02292    0.02819 =
         0.05823   -0.01609   -0.00705   -0.00249
AFIX  43
H14   2    1.168539   -0.277438    0.265066    11.00000   -1.20000
AFIX   0
C15   1    1.091588   -0.117536    0.178317    11.00000    0.02912    0.03113 =
         0.04648   -0.01971    0.00669   -0.01399
AFIX  43
H15   2    1.174809   -0.125864    0.128487    11.00000   -1.20000
AFIX   0
C16   1    0.975330   -0.016434    0.169045    11.00000    0.03624    0.02577 =
         0.02896   -0.00919    0.00269   -0.01392
AFIX  43
H16   2    0.977610    0.044487    0.112386    11.00000   -1.20000
AFIX   0
C17   1    0.854845   -0.003042    0.242011    11.00000    0.02863    0.02039 =
         0.02547   -0.00513   -0.00270   -0.00526
AFIX  43
H17   2    0.774379    0.067079    0.235458    11.00000   -1.20000
AFIX   0
C18   1    0.072829    0.472636    0.319374    11.00000    0.02147    0.02885 =
         0.04741   -0.00869   -0.00275   -0.00781
AFIX  43
H18   2    0.033521    0.490924    0.383714    11.00000   -1.20000
AFIX   0
C19   1    0.121216    0.436119    0.152957    11.00000    0.03272    0.04649 =
         0.03681    0.00436   -0.01407   -0.02065
AFIX  43
H19   2    0.122380    0.424923    0.089009    11.00000   -1.20000
AFIX   0
C20   1    0.238674    0.419298    0.189856    11.00000    0.02527    0.02242 =
         0.03329   -0.00137   -0.00853   -0.01178
C21   1    0.390744    0.384218    0.147845    11.00000    0.02596    0.01799 =
         0.02617   -0.00340   -0.00574   -0.01089
C22   1    0.616122    0.340289    0.144990    11.00000    0.02418    0.01505 =
         0.02380   -0.00397   -0.00139   -0.00716
C23   1    0.751196    0.319377    0.164929    11.00000    0.02463    0.02149 =
         0.02814   -0.00292   -0.00340   -0.00778
AFIX  43
H23   2    0.763885    0.320165    0.228520    11.00000   -1.20000
AFIX   0
C24   1    0.865654    0.297492    0.088461    11.00000    0.02467    0.02528 =
         0.04040   -0.00468   -0.00028   -0.00746
AFIX  43
H24   2    0.959338    0.282072    0.099861    11.00000   -1.20000
AFIX   0
C25   1    0.847339    0.297407   -0.005751    11.00000    0.03500    0.02669 =
         0.03534   -0.00973    0.00891   -0.00783
AFIX  43
H25   2    0.929065    0.281832   -0.056475    11.00000   -1.20000
AFIX   0
C26   1    0.714445    0.319224   -0.026868    11.00000    0.04086    0.02378 =
         0.02687   -0.00930    0.00159   -0.01072
AFIX  43
H26   2    0.702034    0.320011   -0.090903    11.00000   -1.20000
AFIX   0
C27   1    0.599491    0.340025    0.050545    11.00000    0.03191    0.01503 =
         0.02485   -0.00376   -0.00324   -0.00932
C28   1    0.388240    0.378946   -0.028660    11.00000    0.04146    0.02543 =
         0.02463   -0.00148   -0.01257   -0.01418
AFIX  23
H28A  2    0.454767    0.395233   -0.090434    11.00000   -1.20000
H28B  2    0.300260    0.449172   -0.027277    11.00000   -1.20000
AFIX   0
C29   1    0.349973    0.268161   -0.029667    11.00000    0.03082    0.02750 =
         0.02677   -0.00801   -0.00478   -0.01254
C30   1    0.302508    0.266352   -0.112199    11.00000    0.04612    0.03908 =
         0.03440   -0.00717   -0.01559   -0.01704
AFIX  43
H30   2    0.298724    0.331724   -0.165804    11.00000   -1.20000
AFIX   0
C31   1    0.260729    0.169857   -0.116727    11.00000    0.05492    0.05640 =
         0.04250   -0.01638   -0.01528   -0.02868
AFIX  43
H31   2    0.225979    0.169949   -0.172758    11.00000   -1.20000
AFIX   0
C32   1    0.269173    0.073765   -0.040621    11.00000    0.06150    0.05189 =
         0.04371   -0.02007    0.00158   -0.03983
AFIX  43
H32   2    0.241153    0.007089   -0.044166    11.00000   -1.20000
AFIX   0
C33   1    0.318070    0.074244    0.040404    11.00000    0.09362    0.04562 =
         0.03832   -0.00081   -0.01242   -0.04755
AFIX  43
H33   2    0.324680    0.007486    0.092940    11.00000   -1.20000
AFIX   0
C34   1    0.358046    0.171976    0.046070    11.00000    0.07739    0.04005 =
         0.03103   -0.00232   -0.01703   -0.03522
AFIX  43
H34   2    0.391154    0.172148    0.102737    11.00000   -1.20000
AFIX   0
N1    3    0.582022    0.319234    0.414121    11.00000    0.02174    0.02672 =
         0.02251   -0.00938   -0.00145   -0.01052
N2    3    0.435041    0.198491    0.372308    11.00000    0.02411    0.02088 =
         0.01989   -0.00638   -0.00048   -0.01053
N3    3    0.598241    0.016125    0.387523    11.00000    0.02730    0.01985 =
         0.02642   -0.00504    0.00298   -0.00894
N4    3    0.209687    0.439364    0.285307    11.00000    0.01978    0.02192 =
         0.03584   -0.00855   -0.00297   -0.00758
N5    3    0.483169    0.367949    0.204263    11.00000    0.02225    0.01888 =
         0.02329   -0.00422   -0.00362   -0.00886
N6    3    0.454395    0.368896    0.054224    11.00000    0.03127    0.02116 =
         0.02456   -0.00419   -0.00721   -0.01263
S1    4    0.820503    0.273801    0.463851    11.00000    0.03078    0.05319 =
         0.03714   -0.00556   -0.01364   -0.01975
S2    4   -0.029652    0.480509    0.238408    11.00000    0.02211    0.05546 =
         0.05741    0.00360   -0.01397   -0.01461
CL1   5    0.428669    0.587683    0.305880    11.00000    0.03148    0.01996 =
         0.04889   -0.00887   -0.00899   -0.00923
CL2A  5    0.238551    0.406761    0.515162    21.00000    0.02285    0.02485 =
         0.02406   -0.01099    0.00288   -0.01034
CL2B  5    0.214775    0.443726    0.485366   -21.00000    0.03930    0.10805 =
         0.04972   -0.04147    0.01083   -0.03781
CO1   6    0.390159    0.394437    0.355093    11.00000    0.01664    0.02009 =
         0.02660   -0.01077   -0.00087   -0.00703
HKLF 4
REM  Nabil13 in P-1
REM R1 =  0.0304 for   5640 Fo > 4sig(Fo)  and  0.0344 for all   6284 data
REM    417 parameters refined using      0 restraints
END
WGHT      0.0362      1.3427
REM Highest difference peak  0.952,  deepest hole -0.681,  1-sigma level  0.053
Q1    1   0.3797  0.4448  0.3049  11.00000  0.05    0.95
Q2    1  -0.0075  0.4835  0.1765  11.00000  0.05    0.90
Q3    1   0.3015  0.3473 -0.3214  11.00000  0.05    0.75
Q4    1   0.4321  0.6318  0.2548  11.00000  0.05    0.48
Q5    1   0.2238  0.4631  0.2299  11.00000  0.05    0.33
Q6    1   0.7400  0.3256  0.4551  11.00000  0.05    0.31
Q7    1   0.6176  0.1622  0.3994  11.00000  0.05    0.29
Q8    1   0.3136  0.4005  0.1607  11.00000  0.05    0.28
Q9    1   0.4305  0.0560  0.3410  11.00000  0.05    0.27
Q10   1   0.7945 -0.0774  0.3616  11.00000  0.05    0.26
;
data_global
_journal_date_recd_electronic     2012-11-16
_journal_date_accepted     2012-11-27
_journal_name_full     'Acta Crystallographica, Section E'
_journal_year     2013
_journal_volume     69
_journal_issue      1
_journal_page_first     m5
_journal_page_last     m6
_journal_paper_category     QM
_journal_paper_doi     10.1107/S1600536812048751
_journal_coeditor_code     BT6860
_publ_contact_author
;
Hicham Gueddar
Laboratoire de Chimie Organique H\'et\'erocyclique URAC21
Facult\'e des Sciences
Universit\'e Mohammed V-Agdal
Avenue Ibn Battouta
BP 1014
Rabat
Morocco
;
_publ_contact_author_email     'h_gueddar@yahoo.fr'
_publ_contact_author_fax     '212 537 77 54 40'
_publ_contact_author_phone     '212 537 77 54 40'
_publ_section_title
;\
Bis[1-benzyl-2-(1,3-thiazol-4-yl)-1<i>H</i>-benzimidazole-\k^2^<i>N</i>^2^,\
<i>N</i>^3^]dichloridocobalt(II)
;
loop_
    _publ_author_name
    _publ_author_address
    'Gueddar, Hicham'
;
Laboratoire de Chimie Organique H\'et\'erocyclique
URAC 21,
P\^ole de Comp\'etences Pharmacochimie
Universit\'e Mohammed V-Agdal
BP 1014 Avenue Ibn Batouta
Rabat
Morocco
Institute of Nanomaterials and Nanotechnology, MAScIR
Avenue de l'Arm\'ee Royale
Rabat
Morocco
;
    'Bouhfid, Rachid'
;
Institute of Nanomaterials and Nanotechnology, MAScIR
Avenue de l'Arm\'ee Royale
Rabat
Morocco
;
    'Essassi, El Mokhtar'
;
Laboratoire de Chimie Organique H\'et\'erocyclique
URAC 21,
P\^ole de Comp\'etences Pharmacochimie
Universit\'e Mohammed V-Agdal
BP 1014 Avenue Ibn Batouta
Rabat
Morocco
Institute of Nanomaterials and Nanotechnology, MAScIR
Avenue de l'Arm\'ee Royale
Rabat
Morocco
;
    'El Brahmi, Nabil'
;
Laboratoire de Chimie Organique H\'et\'erocyclique
URAC 21,
Facult\'e des Sciences
Universit\'e Mohammed V-Agdal
Avenue Ibn Battouta
BP 1014
Rabat
Morocco
Laboratoire de Chimie de Coordination
\'Equipe Dendrim\`eres et H\'et\'erochimie
Toulouse
France
;
    'El Ammari, Lahcen'
;
Laboratoire de Chimie du Solide Appliqu\'ee
Facult\'e des Sciences
Universit\'e Mohammed V-Agdal
Avenue Ibn Battouta
BP 1014
Rabat
Morocco
;
