# Supplementary material for: Bis[1-benzyl-2-(1,3-thia­zol-4-yl)-1H-benzimidazole-κ2 N 2,N 3]dichloridocobalt(II)
Source: Acta Crystallogr Sect E Struct Rep Online. 2012 Dec 5;69(Pt 1):m5–6. doi: 10.1107/S1600536812048751 (PMC3588380; doi:10.1107/S1600536812048751)
Supplement: Supplementary file 2 [file e-69-000m5-Isup2.hkl]

# 
# h,k,l, Fc-squared, Fo-squared, sigma(Fo-squared) and status flag 
# 
data_I
_shelx_title ' Nabil13 in P-1' 
_shelx_refln_list_code          4 
_shelx_F_calc_maximum      207.86 
_exptl_crystal_F_000       730.00 
_reflns_d_resolution_high  0.8001 
 
loop_ 
 _symmetry_equiv_pos_as_xyz 
 'x, y, z' 
 '-x, -y, -z' 
 
_cell_length_a    10.1311 
_cell_length_b    11.9582 
_cell_length_c    14.2633 
_cell_angle_alpha  76.033 
_cell_angle_beta   75.536 
_cell_angle_gamma  69.707 
 
_shelx_F_squared_multiplier     1.000 
 
loop_ 
 _refln_index_h 
 _refln_index_k 
 _refln_index_l 
 _refln_F_squared_calc 
 _refln_F_squared_meas 
 _refln_F_squared_sigma 
 _refln_observed_status 
   2   0   0      880.70      991.99     11.27 o 
   3   0   0      373.63      433.78      4.68 o 
   4   0   0      572.33      584.23      6.51 o 
   5   0   0     6729.41     6760.89     37.93 o 
   6   0   0     1890.99     1919.58     16.62 o 
   7   0   0       53.33       56.85      1.39 o 
   8   0   0      495.98      520.77      4.81 o 
   9   0   0      236.40      235.71      8.00 o 
  10   0   0        1.22       -0.56      2.17 o 
  11   0   0      138.95      137.81      5.77 o 
 -11   1   0      602.78      603.67      9.59 o 
 -10   1   0      123.89      116.93      5.05 o 
  -9   1   0      526.53      513.96     17.78 o 
  -8   1   0       45.07       57.30      2.69 o 
  -7   1   0      415.02      391.61      5.51 o 
  -6   1   0     1958.38     1830.46     13.42 o 
  -5   1   0     1537.35     1515.75      8.49 o 
  -4   1   0     1096.54     1116.99     15.40 o 
  -3   1   0      869.67      948.55     17.74 o 
  -2   1   0     9387.79     9582.62     32.04 o 
  -1   1   0     1118.95     1296.29      7.79 o 
   2   1   0      817.63      928.13      8.87 o 
   3   1   0       38.42       36.79      0.84 o 
   4   1   0        1.39        9.98      2.73 o 
   5   1   0     6419.62     6469.60     29.42 o 
   6   1   0      299.42      313.77      5.19 o 
   7   1   0     1181.72     1182.38     13.81 o 
   8   1   0      101.01      118.87      5.64 o 
   9   1   0      163.47      169.93      5.02 o 
  10   1   0       18.88       18.67      4.23 o 
  11   1   0        2.79        0.87      4.05 o 
 -11   2   0      904.26      972.06     10.97 o 
 -10   2   0      131.63      143.22      3.67 o 
  -9   2   0        2.19        0.38      2.32 o 
  -8   2   0     1468.81     1521.66     15.09 o 
  -7   2   0      722.53      721.06      5.41 o 
  -6   2   0     2010.11     2027.94      8.89 o 
  -5   2   0      192.98      171.51      1.63 o 
  -4   2   0     1765.78     1864.42      9.50 o 
  -3   2   0       91.54       97.99      1.77 o 
  -2   2   0     1894.77     1904.13     11.68 o 
  -1   2   0      312.91      304.50      4.16 o 
   0   2   0     1308.79     1282.39      4.80 o 
   1   2   0      212.04      255.82      1.47 o 
   2   2   0     1102.93     1137.82     15.05 o 
   3   2   0     2114.53     1962.00     14.37 o 
   4   2   0      234.70      291.17     11.58 o 
   5   2   0      210.83      264.78      2.75 o 
   6   2   0      146.20      137.10      1.96 o 
   7   2   0     1047.01      993.62     10.24 o 
   8   2   0      125.38      117.19      4.87 o 
   9   2   0       45.74       43.19      4.46 o 
  10   2   0      110.08      100.28      5.43 o 
  11   2   0        8.34        9.54      4.72 o 
  12   2   0      916.77      925.51     12.79 o 
 -10   3   0       97.71      106.70      5.10 o 
  -9   3   0       63.27       66.52      2.89 o 
  -8   3   0      472.86      474.32      5.05 o 
  -7   3   0      794.27      798.70     11.63 o 
  -6   3   0      829.86      851.80      3.75 o 
  -5   3   0        5.41        7.13      0.86 o 
  -4   3   0     3013.49     3047.90      6.29 o 
  -3   3   0     1979.79     2249.77      6.60 o 
  -2   3   0       80.17      103.37      2.36 o 
  -1   3   0     1484.09     1524.32      4.48 o 
   0   3   0     3386.49     3581.97     10.82 o 
   1   3   0    43203.70    43077.93    146.18 o 
   2   3   0     2349.04     2489.06      5.78 o 
   3   3   0      121.66      151.35      2.81 o 
   4   3   0        2.21        3.45      0.52 o 
   5   3   0      979.49      907.31     19.47 o 
   6   3   0     1333.23     1331.84      5.50 o 
   7   3   0     3926.39     4062.54     31.14 o 
   8   3   0       39.27       33.40      1.33 o 
   9   3   0     1359.59     1406.28     17.30 o 
  10   3   0     1543.89     1492.63     14.36 o 
  11   3   0      557.39      558.33     10.07 o 
  12   3   0      941.10      949.03     13.20 o 
 -10   4   0        3.03        3.52      4.04 o 
  -9   4   0        3.96        1.60      3.87 o 
  -8   4   0      587.03      605.83      8.45 o 
  -7   4   0      577.79      618.46     16.24 o 
  -6   4   0      688.72      721.73     15.21 o 
  -5   4   0      369.27      366.68      6.96 o 
  -4   4   0     2396.19     2450.84     33.14 o 
  -3   4   0      107.16      151.08      2.06 o 
  -2   4   0       98.42      146.67      1.89 o 
  -1   4   0     2340.08     2440.72      6.51 o 
   0   4   0     5842.86     6010.63     26.54 o 
   1   4   0    42549.07    42138.57    395.60 o 
   2   4   0      157.08      162.94      1.98 o 
   3   4   0       15.70        9.33      2.87 o 
   4   4   0       56.91       85.45      1.95 o 
   5   4   0      830.19      672.04      2.97 o 
   6   4   0     7969.54     8219.90     42.93 o 
   7   4   0      665.29      718.92     23.81 o 
   8   4   0      694.78      627.66      8.66 o 
   9   4   0       36.71       48.42      9.34 o 
  10   4   0      215.80      190.50      6.96 o 
  11   4   0      116.91      115.76      6.20 o 
  12   4   0      245.47      257.73      8.01 o 
  -9   5   0        1.62       -1.21      3.08 o 
  -8   5   0       16.01       13.36      3.03 o 
  -7   5   0      404.22      430.93      5.38 o 
  -6   5   0     1231.43     1171.06     21.95 o 
  -5   5   0     1355.00     1381.98     12.26 o 
  -4   5   0       18.65       15.47      1.06 o 
  -3   5   0      319.42      330.99      3.13 o 
  -2   5   0      882.49      934.93     15.65 o 
  -1   5   0     2070.43     1917.16     20.43 o 
   0   5   0     2836.63     2824.79     34.48 o 
   1   5   0    11904.11    12309.37     53.53 o 
   2   5   0      448.71      496.48      5.01 o 
   3   5   0     1659.08     1569.83     10.95 o 
   4   5   0     1760.64     1637.96      9.68 o 
   5   5   0     2239.62     2151.66     18.20 o 
   6   5   0     1789.94     1856.22     12.40 o 
   7   5   0        3.36        4.17      3.63 o 
   8   5   0     2283.41     2183.56     15.10 o 
   9   5   0       85.95       73.58      5.20 o 
  10   5   0        7.29        1.68      5.00 o 
  11   5   0       91.11       87.71      5.93 o 
  12   5   0       53.08       45.54      5.46 o 
  -9   6   0       46.67       48.91      3.55 o 
  -8   6   0      278.69      260.87      4.99 o 
  -7   6   0        0.70        0.95      3.21 o 
  -6   6   0      502.20      488.21      7.67 o 
  -5   6   0        2.16        5.04      2.58 o 
  -4   6   0      150.88      165.86      2.45 o 
  -3   6   0     1258.69     1259.12     26.03 o 
  -2   6   0      354.89      453.34      3.88 o 
  -1   6   0     3431.27     3283.07     15.42 o 
   0   6   0      792.52      697.89      3.41 o 
   1   6   0      238.68      277.06     15.38 o 
   2   6   0     2588.55     2526.98      7.25 o 
   3   6   0      417.16      370.19      4.35 o 
   4   6   0     3973.56     4158.71     23.14 o 
   5   6   0     1339.38     1357.69     15.63 o 
   6   6   0       21.93       33.29      2.40 o 
   7   6   0        9.10        8.10      2.45 o 
   8   6   0      727.62      710.21      9.31 o 
   9   6   0      171.48      161.20      6.38 o 
  10   6   0        0.10       -2.27      4.54 o 
  11   6   0      330.01      337.39      8.66 o 
  12   6   0        0.76       -0.64      5.12 o 
  -8   7   0      235.48      270.73      5.37 o 
  -7   7   0     1109.31     1120.08      8.77 o 
  -6   7   0      900.46      912.01      7.64 o 
  -5   7   0      375.33      344.07     15.32 o 
  -4   7   0        6.61        6.71      1.57 o 
  -3   7   0     1650.59     1610.26      7.95 o 
  -2   7   0      218.19      237.40      3.96 o 
  -1   7   0     1261.50     1295.48     10.09 o 
   0   7   0      828.26      798.84      6.09 o 
   1   7   0     2412.56     2541.37      8.80 o 
   2   7   0     6729.58     6876.29     12.54 o 
   3   7   0      711.74      742.40      4.73 o 
   4   7   0       15.22       24.07      1.96 o 
   5   7   0      340.80      318.16      3.92 o 
   6   7   0      466.89      407.26      4.63 o 
   7   7   0     1845.95     1923.97      9.88 o 
   8   7   0      961.09     1003.08     17.72 o 
   9   7   0      797.08      772.74     10.58 o 
  10   7   0       52.01       52.07      5.26 o 
  11   7   0      294.00      306.70      8.47 o 
  12   7   0      339.35      355.07      9.24 o 
  -7   8   0      654.81      645.92      7.27 o 
  -6   8   0      832.03      777.38     14.01 o 
  -5   8   0      117.62      116.93      3.89 o 
  -4   8   0       32.31       32.48      3.20 o 
  -3   8   0       29.84       31.91      2.82 o 
  -2   8   0        3.46        1.02      3.55 o 
  -1   8   0        8.26        8.92      3.47 o 
   0   8   0      200.13      186.73      4.99 o 
   1   8   0     1737.34     1780.69     15.90 o 
   2   8   0     4793.43     4987.36     11.29 o 
   3   8   0       18.47       14.81      1.73 o 
   4   8   0     1820.81     1741.38      8.90 o 
   5   8   0      131.25      120.67      3.27 o 
   6   8   0      981.83      981.28      7.12 o 
   7   8   0      648.96      705.94     10.66 o 
   8   8   0      195.62      183.86      4.77 o 
   9   8   0     2735.41     2692.83     13.33 o 
  10   8   0      101.25       97.33      6.40 o 
  11   8   0      326.74      320.08      8.53 o 
  -6   9   0      178.78      158.43      4.61 o 
  -5   9   0      376.68      406.29      5.90 o 
  -4   9   0       34.40       38.23      5.71 o 
  -3   9   0        1.47        4.05      2.85 o 
  -2   9   0        2.66        2.35      2.62 o 
  -1   9   0       50.02       56.82      4.64 o 
   0   9   0      682.39      705.26      8.97 o 
   1   9   0      492.51      467.67      7.31 o 
   2   9   0      252.71      224.14      5.35 o 
   3   9   0     1089.73     1031.83      8.21 o 
   4   9   0      327.68      279.89      6.08 o 
   5   9   0      671.76      688.19      5.81 o 
   6   9   0      452.31      478.16      5.40 o 
   7   9   0       12.41       19.23      4.15 o 
   8   9   0       52.40       58.18      4.15 o 
   9   9   0      630.94      633.83     15.54 o 
  10   9   0       18.84       19.07      5.39 o 
  11   9   0       82.53       77.23      6.32 o 
  -5  10   0       54.53       48.27      3.69 o 
  -4  10   0       49.08       48.48      3.60 o 
  -3  10   0      534.95      525.28      6.18 o 
  -2  10   0     1702.86     1642.25     25.94 o 
  -1  10   0      571.50      530.36      9.34 o 
   0  10   0     2823.37     2704.40     20.29 o 
   1  10   0       21.49       17.02      5.17 o 
   2  10   0      861.10      832.65     10.26 o 
   3  10   0     1566.50     1497.48     13.10 o 
   4  10   0      566.41      589.01     29.54 o 
   5  10   0     1036.62     1082.96     13.30 o 
   6  10   0     1482.06     1494.19     10.33 o 
   7  10   0       93.39       92.35      3.74 o 
   8  10   0      752.87      741.63      7.50 o 
   9  10   0      830.26      842.92      8.35 o 
  10  10   0      253.22      257.79      5.62 o 
  11  10   0      105.77      111.98      6.55 o 
  -4  11   0      185.77      170.42      5.66 o 
  -3  11   0      122.80      111.16      4.44 o 
  -2  11   0      486.52      471.75      6.02 o 
  -1  11   0      210.72      208.15      6.77 o 
   0  11   0       16.62       13.12      2.85 o 
   1  11   0       18.25       22.85      2.66 o 
   2  11   0     1237.49     1234.38      7.31 o 
   3  11   0      881.50      848.69     10.89 o 
   4  11   0      249.65      228.90      7.24 o 
   5  11   0      588.57      578.78     14.20 o 
   6  11   0      680.95      713.62      6.73 o 
   7  11   0      140.41      130.29      3.97 o 
   8  11   0      473.99      471.59      6.36 o 
   9  11   0        0.42       -2.40      3.39 o 
  10  11   0       90.01       94.38      4.48 o 
  -3  12   0       38.57       46.03      3.61 o 
  -2  12   0       17.23       16.52      3.14 o 
  -1  12   0      169.53      160.28      4.20 o 
   0  12   0      144.89      134.36      5.46 o 
   1  12   0        1.42        3.31      2.38 o 
   2  12   0      796.01      749.20     13.04 o 
   3  12   0      109.32      100.74      6.17 o 
   4  12   0       29.02       24.39      4.91 o 
   5  12   0      116.90      110.71      5.87 o 
   6  12   0       72.14       63.38      5.75 o 
   7  12   0      215.47      218.82      4.60 o 
   8  12   0       31.58       41.09      4.95 o 
   9  12   0       23.07       23.75      3.59 o 
  -1  13   0       13.89        9.37      2.92 o 
   0  13   0        6.55        2.07      3.08 o 
   1  13   0      140.18      138.81      3.60 o 
   2  13   0       94.33       83.00      5.82 o 
   3  13   0      110.65      118.53      6.42 o 
   4  13   0      179.55      162.91      6.80 o 
   5  13   0      121.45      131.46      6.62 o 
   6  13   0       93.09       94.09      6.34 o 
   7  13   0      250.96      228.12      7.91 o 
   8  13   0      209.78      232.78      8.32 o 
   1  14   0       65.54       64.79      6.01 o 
   2  14   0        4.01        3.01      5.67 o 
   3  14   0     1014.46      998.10     13.68 o 
   4  14   0      448.85      466.49     10.37 o 
   5  14   0      331.42      346.81      9.12 o 
   6  14   0      309.97      269.14      8.70 o 
  -5 -14   1        3.45        2.05      5.23 o 
  -4 -14   1        7.47       14.93      5.63 o 
  -3 -14   1      450.00      396.59      9.56 o 
  -2 -14   1      542.66      501.21     10.39 o 
  -8 -13   1       17.86       16.54      5.55 o 
  -7 -13   1       84.75       76.71      6.46 o 
  -6 -13   1      249.65      236.42      7.78 o 
  -5 -13   1        0.24        2.32      4.69 o 
  -4 -13   1       11.08        8.00      4.84 o 
  -3 -13   1       94.25       80.64      5.66 o 
  -2 -13   1      314.56      277.91      8.12 o 
  -1 -13   1      299.80      293.29      8.19 o 
   0 -13   1        4.04        3.51      2.58 o 
   1 -13   1        2.32        4.34      2.74 o 
  -9 -12   1       10.20       13.88      3.44 o 
  -8 -12   1      247.86      250.77      5.16 o 
  -7 -12   1      101.92       93.57      5.26 o 
  -6 -12   1       29.38       28.19      5.23 o 
  -5 -12   1        2.43        2.60      4.82 o 
  -4 -12   1       10.88        8.84      4.58 o 
  -3 -12   1        9.82        7.43      4.65 o 
  -2 -12   1      241.95      249.32      7.23 o 
  -1 -12   1      760.60      724.46      6.33 o 
   0 -12   1      338.46      321.93      4.87 o 
   1 -12   1      286.64      293.66      6.08 o 
   2 -12   1       22.43       28.73      3.22 o 
   3 -12   1        4.70        6.19      3.31 o 
 -10 -11   1        3.78       11.48      4.51 o 
  -9 -11   1        2.00        0.18      3.37 o 
  -8 -11   1        2.04       -0.18      3.11 o 
  -7 -11   1      121.14      123.66      3.93 o 
  -6 -11   1     1137.47     1073.86     22.96 o 
  -5 -11   1      733.60      757.63      6.63 o 
  -4 -11   1        8.48        4.11      4.19 o 
  -3 -11   1      152.70      153.43      5.94 o 
  -2 -11   1      362.35      312.46      7.50 o 
  -1 -11   1     1094.79     1039.00     23.85 o 
   0 -11   1      820.48      775.74      7.43 o 
   1 -11   1      570.18      517.77     14.30 o 
   2 -11   1        0.36       -2.31      2.93 o 
   3 -11   1      328.96      320.18      8.01 o 
   4 -11   1      114.67      114.48      4.50 o 
 -10 -10   1      735.13      721.27      9.59 o 
  -9 -10   1        1.74        0.84      3.31 o 
  -8 -10   1       81.64       78.84      3.92 o 
  -7 -10   1       89.12       80.94      3.57 o 
  -6 -10   1      423.27      401.89      5.33 o 
  -5 -10   1      569.63      590.62      5.83 o 
  -4 -10   1        1.66       -0.67      2.52 o 
  -3 -10   1       10.01       10.43      2.15 o 
  -2 -10   1     5293.76     5266.33     21.11 o 
  -1 -10   1     2863.81     2762.67     24.16 o 
   0 -10   1     1348.28     1344.33     16.99 o 
   1 -10   1       22.01       21.05      2.90 o 
   2 -10   1       23.79       35.74      6.51 o 
   3 -10   1      341.20      313.39      5.13 o 
   4 -10   1      276.02      272.40      5.07 o 
   5 -10   1      129.54      114.36      4.29 o 
 -11  -9   1       32.40       25.66      5.07 o 
 -10  -9   1       31.55       33.07      5.57 o 
  -9  -9   1      181.54      170.06      4.64 o 
  -8  -9   1      819.71      814.16      7.87 o 
  -7  -9   1      659.94      644.66      9.94 o 
  -6  -9   1      643.12      602.70     16.29 o 
  -5  -9   1      733.86      728.01     16.22 o 
  -4  -9   1     1090.35     1120.82      6.90 o 
  -3  -9   1      575.95      593.89      4.72 o 
  -2  -9   1     1192.45     1255.80      4.94 o 
  -1  -9   1      490.14      494.62      9.93 o 
   0  -9   1     1508.54     1456.78      9.39 o 
   1  -9   1      559.93      527.21      6.41 o 
   2  -9   1      286.84      271.56      4.45 o 
   3  -9   1      146.14      157.27      4.03 o 
   4  -9   1      134.20      153.63      4.25 o 
   5  -9   1       64.89       90.03      3.92 o 
   6  -9   1        7.51       10.88      3.46 o 
 -11  -8   1       92.33       68.54      6.27 o 
 -10  -8   1      100.87       86.67      6.34 o 
  -9  -8   1      524.28      514.97      6.49 o 
  -8  -8   1        1.52        3.05      3.11 o 
  -7  -8   1     2870.03     2854.28     13.71 o 
  -6  -8   1        2.55        2.06      2.57 o 
  -5  -8   1       81.11       78.72      2.78 o 
  -4  -8   1       46.34       43.59      2.22 o 
  -3  -8   1       90.80       92.35      1.69 o 
  -2  -8   1      653.08      628.44      3.68 o 
  -1  -8   1       29.16       39.75      1.32 o 
   0  -8   1       71.15       64.37      1.59 o 
   1  -8   1       28.42       28.72      2.35 o 
   2  -8   1      145.79      146.50      3.41 o 
   3  -8   1        2.18        1.22      2.53 o 
   4  -8   1      108.60       97.39      3.54 o 
   5  -8   1        0.30       -2.46      3.21 o 
   6  -8   1       42.80       33.28      3.48 o 
   7  -8   1      154.14      175.61      4.80 o 
 -11  -7   1       13.88       10.70      5.04 o 
 -10  -7   1      238.63      214.85      7.05 o 
  -9  -7   1      865.47      885.08     11.23 o 
  -8  -7   1       67.96       63.99      3.48 o 
  -7  -7   1     1340.18     1307.22     27.53 o 
  -6  -7   1       27.35       28.59      2.56 o 
  -5  -7   1      570.57      588.69      7.01 o 
  -4  -7   1        2.01        3.24      1.41 o 
  -3  -7   1       10.06        3.17      3.45 o 
  -2  -7   1      218.17      164.91      1.80 o 
  -1  -7   1     1774.29     1853.38     13.43 o 
   0  -7   1       52.24       49.97      1.70 o 
   1  -7   1      852.88      832.45      5.44 o 
   2  -7   1        1.51        2.08      4.39 o 
   3  -7   1       11.39        8.39      2.45 o 
   4  -7   1       43.50       47.19      2.96 o 
   5  -7   1     1030.67     1007.86      7.53 o 
   6  -7   1      162.63      157.10      4.26 o 
   7  -7   1       42.10       51.82      3.82 o 
   8  -7   1      164.43      176.40      4.84 o 
 -11  -6   1       38.95       38.73      5.27 o 
 -10  -6   1       59.47       60.23      5.40 o 
  -9  -6   1     1300.10     1318.38     13.22 o 
  -8  -6   1       69.21       63.42      4.83 o 
  -7  -6   1       33.51       30.88      3.21 o 
  -6  -6   1      623.65      596.04      5.26 o 
  -5  -6   1      367.87      412.62      5.11 o 
  -4  -6   1      814.21      827.51      8.19 o 
  -3  -6   1     2960.69     3277.53     36.28 o 
  -2  -6   1      193.69      262.90      1.97 o 
  -1  -6   1     9066.00     9216.58     37.49 o 
   0  -6   1     1818.20     1687.17     19.52 o 
   1  -6   1      362.49      277.96      7.26 o 
   2  -6   1     1460.01     1477.16      6.98 o 
   3  -6   1     1072.52     1087.39     12.52 o 
   4  -6   1      463.74      483.05      4.96 o 
   5  -6   1      742.11      732.73      9.30 o 
   6  -6   1        4.05        1.08      2.85 o 
   7  -6   1       50.48       51.09      3.64 o 
   8  -6   1      527.34      517.08     18.74 o 
   9  -6   1       85.64       68.60      3.75 o 
 -12  -5   1      123.85      109.07      6.69 o 
 -11  -5   1      369.34      375.29      8.93 o 
 -10  -5   1      285.06      316.58      4.48 o 
  -9  -5   1       66.63       65.25      5.12 o 
  -8  -5   1      297.96      282.37      6.65 o 
  -7  -5   1      446.35      419.02      7.10 o 
  -6  -5   1     1715.09     1536.59      7.85 o 
  -5  -5   1      888.11      919.17      7.75 o 
  -4  -5   1      681.80      796.88      6.47 o 
  -3  -5   1      103.37      103.89      2.18 o 
  -2  -5   1      695.36      748.57      8.54 o 
  -1  -5   1     9408.88     9370.32     19.70 o 
   0  -5   1     3694.00     3742.85     13.35 o 
   1  -5   1     1504.00     1510.83      9.16 o 
   2  -5   1      946.72      930.46      5.22 o 
   3  -5   1     2550.50     2571.51     20.09 o 
   4  -5   1     2202.65     2290.65     39.31 o 
   5  -5   1     1391.15     1388.62     21.68 o 
   6  -5   1      191.63      166.12     10.53 o 
   7  -5   1       66.50       67.55      4.44 o 
   8  -5   1      460.96      470.14     26.15 o 
   9  -5   1        1.22        1.05      3.01 o 
 -12  -4   1      163.29      155.08      7.28 o 
 -11  -4   1      943.73      927.69     12.46 o 
 -10  -4   1      117.72      114.77      5.95 o 
  -9  -4   1      121.05      111.69      8.89 o 
  -8  -4   1      321.69      327.74      6.91 o 
  -7  -4   1       72.42       72.14      4.34 o 
  -6  -4   1     4976.20     4875.85     56.57 o 
  -5  -4   1      227.35      265.24      3.35 o 
  -4  -4   1      820.09      903.89     11.55 o 
  -3  -4   1     1429.29     1446.55     16.42 o 
  -2  -4   1     1666.62     1671.09      7.53 o 
  -1  -4   1     3541.70     3122.10     11.65 o 
   0  -4   1       12.11       19.04      1.82 o 
   1  -4   1      496.06      527.16     17.11 o 
   2  -4   1     2420.09     2509.26      6.79 o 
   3  -4   1     3160.94     3570.20     38.23 o 
   4  -4   1      285.35      276.85      2.66 o 
   5  -4   1      272.48      262.91      6.58 o 
   6  -4   1      120.12      103.36      2.53 o 
   7  -4   1       69.07       71.38      4.16 o 
   8  -4   1      542.49      571.06      8.27 o 
   9  -4   1      126.48      143.66      5.57 o 
  10  -4   1       22.34       23.73      4.27 o 
 -12  -3   1      566.79      555.93     10.62 o 
 -11  -3   1      146.40      142.07      6.74 o 
 -10  -3   1        2.22        0.16      4.92 o 
  -9  -3   1        3.19        3.08      3.07 o 
  -8  -3   1     1405.10     1386.40      7.09 o 
  -7  -3   1      391.74      429.88      6.90 o 
  -6  -3   1     1988.12     1891.60     39.35 o 
  -5  -3   1      403.53      462.69      2.32 o 
  -4  -3   1       31.85       45.19      1.58 o 
  -3  -3   1       18.00       41.94      1.28 o 
  -2  -3   1       52.49       48.93      1.25 o 
  -1  -3   1      256.74      214.96      1.41 o 
   0  -3   1     7460.90     7456.96     97.89 o 
   1  -3   1      114.01      117.56     24.63 o 
   2  -3   1       68.81       67.84      0.96 o 
   3  -3   1     2825.42     3168.08     15.82 o 
   4  -3   1       12.07       10.00      0.74 o 
   5  -3   1       78.26      104.89      1.34 o 
   6  -3   1     2385.72     2400.65     16.55 o 
   7  -3   1      224.40      225.61      3.64 o 
   8  -3   1       98.03       99.81      8.62 o 
   9  -3   1      432.87      457.97      5.30 o 
  10  -3   1      193.45      214.93      6.13 o 
 -11  -2   1        5.04        1.47      4.79 o 
 -10  -2   1      389.23      383.88      8.09 o 
  -9  -2   1       13.07       11.22      2.88 o 
  -8  -2   1     4146.00     4271.17     45.39 o 
  -7  -2   1     1130.24     1152.61      4.42 o 
  -6  -2   1       75.76       68.60      2.12 o 
  -5  -2   1        7.42       13.19      5.80 o 
  -4  -2   1        3.01        6.45      4.62 o 
  -3  -2   1       24.77       10.10      1.61 o 
  -2  -2   1       57.72       68.58      4.61 o 
  -1  -2   1      412.44      388.66      5.06 o 
   0  -2   1    19818.19    18748.32     50.07 o 
   1  -2   1      564.38      565.29      2.81 o 
   2  -2   1      215.29      205.31      2.99 o 
   3  -2   1     1111.87     1096.37     11.68 o 
   4  -2   1     2032.53     2049.38     20.32 o 
   5  -2   1       26.58       21.50      1.73 o 
   6  -2   1     1471.41     1396.23      4.21 o 
   7  -2   1       35.24       47.24      2.29 o 
   8  -2   1      589.83      636.61     11.25 o 
   9  -2   1     1513.97     1565.84     16.47 o 
  10  -2   1       42.67       39.42      2.80 o 
  11  -2   1      389.93      448.87      7.89 o 
 -11  -1   1        0.43       -1.08      4.08 o 
 -10  -1   1      207.55      209.74      6.30 o 
  -9  -1   1      161.89      154.43      3.09 o 
  -8  -1   1      551.44      582.66      3.56 o 
  -7  -1   1      783.75      816.54     13.61 o 
  -6  -1   1      296.98      303.00      3.66 o 
  -5  -1   1     6211.71     6192.27     24.04 o 
  -4  -1   1     1565.95     1680.09     16.07 o 
  -3  -1   1      352.00      423.16      3.90 o 
  -2  -1   1      180.36      150.76      1.77 o 
  -1  -1   1     9182.57     9022.20    249.06 o 
   1  -1   1     1104.28      971.60      6.05 o 
   2  -1   1     6234.70     6231.12     32.41 o 
   3  -1   1     2953.76     3027.06     17.09 o 
   4  -1   1     5245.90     5180.12      9.97 o 
   5  -1   1     1233.02     1216.97     18.48 o 
   6  -1   1      547.56      510.25      9.07 o 
   7  -1   1      150.35      156.25      5.60 o 
   8  -1   1      233.70      252.60      5.82 o 
   9  -1   1     1091.09     1125.24     34.56 o 
  10  -1   1        0.39       -2.36      2.36 o 
  11  -1   1      201.23      216.87     10.27 o 
 -11   0   1       52.06       50.35      4.70 o 
 -10   0   1      335.58      339.62      7.22 o 
  -9   0   1      466.20      458.12     19.08 o 
  -8   0   1      296.07      318.99      6.83 o 
  -7   0   1      503.42      471.33      3.05 o 
  -6   0   1      293.45      328.97      2.38 o 
  -5   0   1     2734.69     2481.69     26.22 o 
  -4   0   1     2068.16     2251.45     15.61 o 
  -3   0   1     7923.36     8043.72    123.87 o 
  -2   0   1     2805.27     2633.59      7.97 o 
   2   0   1     3952.85     4040.39     49.35 o 
   3   0   1      356.06      416.31     12.52 o 
   4   0   1     1785.00     1820.71     12.77 o 
   5   0   1     4829.47     4985.00     10.46 o 
   6   0   1      576.39      567.22      2.66 o 
   7   0   1     2579.73     2511.73      5.92 o 
   8   0   1      946.09      930.19     15.61 o 
   9   0   1      693.85      735.09      9.78 o 
  10   0   1      176.48      173.10      3.61 o 
  11   0   1        0.37       -4.20      4.20 o 
 -11   1   1       26.32       18.53      4.03 o 
 -10   1   1        0.37       -2.32      2.32 o 
  -9   1   1      210.13      203.62      5.05 o 
  -8   1   1     1405.32     1402.17     20.58 o 
  -7   1   1     2786.42     2716.08     12.61 o 
  -6   1   1       77.97       77.63      1.93 o 
  -5   1   1      785.71      890.77      4.15 o 
  -4   1   1     2900.44     2829.75      6.59 o 
  -3   1   1       39.62       24.81      1.16 o 
  -2   1   1     1091.46     1285.20      3.69 o 
  -1   1   1     3241.10     3109.93     34.19 o 
   2   1   1       14.10       25.88      0.62 o 
   3   1   1     4562.33     4793.78     39.98 o 
   4   1   1      273.83      240.79      2.09 o 
   5   1   1      104.37      185.89      3.98 o 
   6   1   1        9.78        6.23      2.12 o 
   7   1   1     3954.06     3898.24     28.47 o 
   8   1   1       61.94       67.71      3.38 o 
   9   1   1       70.92       70.39      2.61 o 
  10   1   1       36.92       43.84      2.43 o 
  11   1   1       72.59       73.27      5.36 o 
  12   1   1      270.12      303.09      8.03 o 
 -10   2   1       53.65       46.01      3.73 o 
  -9   2   1      351.91      361.99     11.24 o 
  -8   2   1       10.40        7.05      2.10 o 
  -7   2   1     2486.04     2542.85      9.63 o 
  -6   2   1     1310.97     1397.28     13.90 o 
  -5   2   1      246.12      265.12      2.45 o 
  -4   2   1      935.49      854.82      9.75 o 
  -3   2   1     1261.90     1395.63     14.62 o 
  -2   2   1      570.89      574.96      5.34 o 
  -1   2   1    17029.16    18390.90    102.51 o 
   0   2   1     4699.38     4370.44     24.17 o 
   1   2   1     2932.86     3078.77     17.49 o 
   2   2   1     5125.07     5431.22     47.37 o 
   3   2   1     1482.50     1489.30     12.43 o 
   4   2   1        4.82        2.51      0.70 o 
   5   2   1      293.16      284.38      2.92 o 
   6   2   1       19.24       29.26      1.34 o 
   7   2   1     1080.40     1015.01      3.98 o 
   8   2   1      572.05      590.59      9.08 o 
   9   2   1      351.78      391.69      5.75 o 
  10   2   1      556.63      598.64      9.37 o 
  11   2   1       21.72       14.70      4.51 o 
  12   2   1      304.06      333.51      8.28 o 
 -10   3   1       58.01       44.38      4.34 o 
  -9   3   1      797.14      823.12      9.58 o 
  -8   3   1      235.30      244.00      3.88 o 
  -7   3   1     2794.40     2826.35     10.34 o 
  -6   3   1      170.71      198.52      4.10 o 
  -5   3   1       61.80       56.08      2.51 o 
  -4   3   1      731.32      589.47      3.25 o 
  -3   3   1        1.14        0.78      0.74 o 
  -2   3   1      147.52      154.67      2.54 o 
  -1   3   1     4184.75     4603.65     20.88 o 
   0   3   1        6.30        5.06      0.77 o 
   1   3   1     3561.83     3839.40      9.54 o 
   2   3   1     1703.79     1644.42     28.74 o 
   3   3   1     2809.84     2909.77     13.94 o 
   4   3   1        7.49       12.85      1.06 o 
   5   3   1     3768.57     3682.71      7.38 o 
   6   3   1     1434.29     1544.87      5.57 o 
   7   3   1       16.70       17.78      1.91 o 
   8   3   1     1394.63     1410.39     19.60 o 
   9   3   1       92.86       74.67      5.36 o 
  10   3   1     1969.92     1994.21     16.15 o 
  11   3   1        6.02       -1.76      4.70 o 
  12   3   1       16.72       14.87      5.37 o 
 -10   4   1       12.37        9.94      4.02 o 
  -9   4   1       80.02       97.97      4.88 o 
  -8   4   1       14.04        6.66      3.77 o 
  -7   4   1        0.55        0.24      1.90 o 
  -6   4   1       33.19       24.13      1.39 o 
  -5   4   1      236.03      247.30      2.47 o 
  -4   4   1       66.24       64.23      3.24 o 
  -3   4   1      132.16      114.21      1.32 o 
  -2   4   1        5.65        3.90      0.62 o 
  -1   4   1     1225.10     1280.62     10.08 o 
   0   4   1     1394.71     1487.36     17.63 o 
   1   4   1     2585.87     2559.46     19.28 o 
   2   4   1     4214.23     4444.00     24.07 o 
   3   4   1    12475.81    12576.56     80.56 o 
   4   4   1       26.41       29.00      1.25 o 
   5   4   1        2.21       13.92      1.49 o 
   6   4   1       72.11      112.32      1.55 o 
   7   4   1      506.89      480.57     14.42 o 
   8   4   1     3343.28     3306.06     17.98 o 
   9   4   1      534.76      515.43      8.61 o 
  10   4   1        2.69       -0.80      4.55 o 
  11   4   1       22.92       18.84      5.22 o 
  12   4   1      159.86      152.33      7.18 o 
  -9   5   1       83.09       96.54      3.75 o 
  -8   5   1      157.39      168.59      8.12 o 
  -7   5   1       26.58       24.08      3.01 o 
  -6   5   1      440.77      443.40      8.89 o 
  -5   5   1       67.92       77.32      1.57 o 
  -4   5   1      812.55      802.39     11.11 o 
  -3   5   1      644.12      582.77      4.49 o 
  -2   5   1      208.74      187.84      2.46 o 
  -1   5   1      428.67      399.12      7.38 o 
   0   5   1     1212.58     1292.56      7.72 o 
   1   5   1     8875.67     8952.77     17.18 o 
   2   5   1     4379.27     4584.64      8.77 o 
   3   5   1     3483.26     3398.01     15.63 o 
   4   5   1      756.01      731.25      8.42 o 
   5   5   1       19.44       10.83      1.18 o 
   6   5   1       14.14       22.42      3.57 o 
   7   5   1      805.41      781.16      8.76 o 
   8   5   1     3507.38     3433.80     18.59 o 
   9   5   1       13.11       12.90      4.34 o 
  10   5   1       19.16       11.24      4.64 o 
  11   5   1        3.63        2.02      4.89 o 
  12   5   1       13.32       14.09      5.46 o 
  -9   6   1       20.83       19.77      3.71 o 
  -8   6   1      245.70      257.54      4.92 o 
  -7   6   1      380.29      381.54      5.36 o 
  -6   6   1     1203.76     1191.30      9.07 o 
  -5   6   1        0.74       -0.99      1.82 o 
  -4   6   1     2548.19     2524.51     50.30 o 
  -3   6   1     1597.54     1575.02     21.82 o 
  -2   6   1      324.78      362.03      3.54 o 
  -1   6   1        3.34        5.03      1.58 o 
   0   6   1     1328.17     1351.82     16.87 o 
   1   6   1     8692.49     9006.30     29.19 o 
   2   6   1     4067.70     4120.13     19.10 o 
   3   6   1     1660.48     1644.61      6.32 o 
   4   6   1      334.00      354.89      5.03 o 
   5   6   1     2245.73     2400.13      9.09 o 
   6   6   1      931.15      871.65     14.16 o 
   7   6   1      113.39      110.17      3.26 o 
   8   6   1     1001.79     1019.92     10.82 o 
   9   6   1       63.19       49.89      5.17 o 
  10   6   1        8.45        4.60      4.99 o 
  11   6   1      208.75      220.50      7.56 o 
  12   6   1        7.48        4.19      4.74 o 
  -8   7   1      339.93      353.40      7.37 o 
  -7   7   1      536.66      557.50      8.75 o 
  -6   7   1     1063.99     1082.11     21.97 o 
  -5   7   1        0.94        4.76      2.97 o 
  -4   7   1      610.32      623.89     21.02 o 
  -3   7   1      506.96      447.82      8.60 o 
  -2   7   1      318.40      331.32      5.09 o 
  -1   7   1      468.64      546.28      4.90 o 
   0   7   1     1350.93     1382.00      6.78 o 
   1   7   1      109.25      103.17      9.49 o 
   2   7   1      317.32      349.38      2.95 o 
   3   7   1     1155.15     1241.72      5.81 o 
   4   7   1     1054.83     1083.47      5.95 o 
   5   7   1      926.24      942.83      6.07 o 
   6   7   1      378.89      357.74      4.38 o 
   7   7   1     1468.71     1514.29     12.54 o 
   8   7   1      234.71      202.31     13.16 o 
   9   7   1     1073.26     1108.11     12.20 o 
  10   7   1       32.53       30.72      5.27 o 
  11   7   1       36.07       40.82      5.67 o 
  12   7   1        4.65       -1.16      5.43 o 
  -7   8   1       12.89       15.03      3.40 o 
  -6   8   1       10.45        7.00      3.21 o 
  -5   8   1       15.21       18.31      3.32 o 
  -4   8   1      270.15      289.27     11.91 o 
  -3   8   1      179.36      166.20      3.31 o 
  -2   8   1      233.96      227.33      4.24 o 
  -1   8   1      108.45      115.29      2.89 o 
   0   8   1      300.14      291.85      5.74 o 
   1   8   1        6.88       21.96      6.44 o 
   2   8   1     2729.68     2802.60     61.47 o 
   3   8   1       63.96       57.83      2.14 o 
   4   8   1     1438.39     1464.04      7.14 o 
   5   8   1        8.54       10.26      2.09 o 
   6   8   1       32.07       29.51      5.49 o 
   7   8   1      215.10      206.49      4.05 o 
   8   8   1     1620.41     1589.91     10.58 o 
   9   8   1     1333.24     1382.87     56.61 o 
  10   8   1      223.14      225.97      7.55 o 
  11   8   1       27.64       20.93      5.56 o 
  12   8   1        8.14        1.48      5.52 o 
  -6   9   1      119.13      120.49      4.79 o 
  -5   9   1      462.34      427.46      8.21 o 
  -4   9   1       18.95       25.67      6.27 o 
  -3   9   1      458.58      498.08     17.76 o 
  -2   9   1        0.72        0.44      3.93 o 
  -1   9   1      390.24      360.42      7.01 o 
   0   9   1      227.51      223.22      5.91 o 
   1   9   1        5.63        5.20      3.81 o 
   2   9   1     4281.75     4339.81     19.75 o 
   3   9   1      700.60      726.25      6.41 o 
   4   9   1      387.47      395.29     15.28 o 
   5   9   1        0.70        1.08      2.05 o 
   6   9   1       58.93       45.20      2.85 o 
   7   9   1      822.60      794.51      7.00 o 
   8   9   1      884.51      869.00     16.92 o 
   9   9   1      488.44      516.86      6.69 o 
  10   9   1      100.70       99.85      6.30 o 
  11   9   1       16.89       14.90      5.41 o 
  -5  10   1        4.39        6.72      5.48 o 
  -4  10   1      126.07      142.42      4.23 o 
  -3  10   1      735.51      745.22      9.85 o 
  -2  10   1       80.72       70.33      5.37 o 
  -1  10   1      200.22      202.73      6.54 o 
   0  10   1      426.21      428.99      7.76 o 
   1  10   1     1629.42     1615.38     13.35 o 
   2  10   1     3190.92     3266.63     18.49 o 
   3  10   1     2970.14     2823.33     17.31 o 
   4  10   1      376.75      375.64     14.53 o 
   5  10   1      550.55      583.86      5.53 o 
   6  10   1      481.46      507.53      7.35 o 
   7  10   1      867.97      857.12      7.43 o 
   8  10   1     1444.64     1404.50     24.87 o 
   9  10   1      533.06      536.10     13.86 o 
  10  10   1        7.47        8.38      3.54 o 
  11  10   1        0.78       -1.83      5.03 o 
  -4  11   1      160.80      172.52      5.39 o 
  -3  11   1      264.96      268.89      8.81 o 
  -2  11   1        1.14        2.36      3.25 o 
  -1  11   1      394.95      417.31      8.72 o 
   0  11   1       36.10       35.53      5.15 o 
   1  11   1      854.43      840.08     10.59 o 
   2  11   1       80.40       89.52      5.46 o 
   3  11   1       35.69       40.88      5.00 o 
   4  11   1       21.94       13.78      4.77 o 
   5  11   1      107.31      110.41      6.21 o 
   6  11   1      136.48      169.12      6.94 o 
   7  11   1      617.12      643.39     10.35 o 
   8  11   1      647.24      647.99      9.25 o 
   9  11   1      449.53      433.10     13.54 o 
  10  11   1        3.76        6.18      3.58 o 
  -3  12   1      317.77      307.65      5.60 o 
  -2  12   1       14.78       12.90      3.18 o 
  -1  12   1      151.26      135.66      7.58 o 
   0  12   1       91.25       83.24      3.47 o 
   1  12   1       55.70       43.40      5.29 o 
   2  12   1      370.39      371.90      8.17 o 
   3  12   1      824.98      810.81     11.12 o 
   4  12   1       34.34       26.31      5.18 o 
   5  12   1      188.35      209.01      7.22 o 
   6  12   1        7.29        3.99      4.76 o 
   7  12   1       68.87       60.50      3.25 o 
   8  12   1       78.62       74.04      3.67 o 
   9  12   1      420.62      404.81     12.70 o 
  -1  13   1      127.99      136.47      4.20 o 
   0  13   1       21.74       14.65      2.74 o 
   1  13   1      183.61      178.84      4.72 o 
   2  13   1        4.25        3.85      5.42 o 
   3  13   1      948.88      891.07     12.14 o 
   4  13   1       44.92       33.52      5.42 o 
   5  13   1       48.52       53.41      5.23 o 
   6  13   1        8.79        8.19      4.83 o 
   7  13   1       45.29       46.40      5.96 o 
   8  13   1      491.68      485.16     10.83 o 
   1  14   1        3.25        6.75      3.50 o 
   2  14   1        0.68        3.18      5.06 o 
   3  14   1      310.31      316.75      8.61 o 
   4  14   1       86.86       87.57      6.45 o 
   5  14   1      123.64      129.01      6.93 o 
   6  14   1        0.40        7.08      5.81 o 
   7  14   1        5.22        6.38      5.72 o 
  -3 -14   2       32.18       38.36      5.56 o 
  -7 -13   2       41.43       44.66      5.80 o 
  -6 -13   2      354.70      358.70      9.07 o 
  -5 -13   2       64.65       52.91      5.57 o 
  -4 -13   2      180.97      159.96      6.60 o 
  -3 -13   2        1.96        5.50      4.41 o 
  -2 -13   2      142.92      113.74      6.42 o 
  -1 -13   2      100.97       98.53      6.02 o 
   0 -13   2        3.03        4.73      4.42 o 
   1 -13   2       40.00       29.14      3.03 o 
  -8 -12   2      556.26      579.12     26.46 o 
  -7 -12   2      188.80      192.24      4.66 o 
  -6 -12   2       23.72       29.63      5.19 o 
  -5 -12   2       36.88       35.51      5.11 o 
  -4 -12   2        3.36       -1.80      4.53 o 
  -3 -12   2      103.48       96.61      5.57 o 
  -2 -12   2      306.92      269.76      7.24 o 
  -1 -12   2       25.79       29.41      3.15 o 
   0 -12   2       26.63       23.30      2.69 o 
   1 -12   2      146.76      173.77      8.87 o 
   2 -12   2      170.56      145.91      8.10 o 
   3 -12   2      349.35      310.50      5.48 o 
  -9 -11   2      128.27      114.52      4.38 o 
  -8 -11   2       45.97       40.08      3.60 o 
  -7 -11   2       12.53       16.21      3.05 o 
  -6 -11   2      307.41      309.08      5.01 o 
  -5 -11   2      593.08      597.99      6.11 o 
  -4 -11   2       28.09       23.17      4.46 o 
  -3 -11   2       22.50       26.50      4.61 o 
  -2 -11   2      339.16      320.52      7.36 o 
  -1 -11   2      587.56      588.29     11.37 o 
   0 -11   2      354.07      336.10     10.08 o 
   1 -11   2       33.16       26.59      3.01 o 
   2 -11   2      184.48      187.25      4.35 o 
   3 -11   2      238.09      226.64      7.93 o 
   4 -11   2      166.99      188.44      6.38 o 
 -10 -10   2       26.54       28.18      5.82 o 
  -9 -10   2      143.34      151.27      4.62 o 
  -8 -10   2       97.43       94.47      4.04 o 
  -7 -10   2       15.51       11.66      2.90 o 
  -6 -10   2        4.66        5.18      2.70 o 
  -5 -10   2        1.46        1.72      2.63 o 
  -4 -10   2     1740.12     1670.56     19.38 o 
  -3 -10   2     1354.59     1377.89     37.19 o 
  -2 -10   2      375.76      399.57      4.23 o 
  -1 -10   2        3.22        8.29      2.33 o 
   0 -10   2      102.58      112.10      3.40 o 
   1 -10   2       80.31       72.83      3.36 o 
   2 -10   2      797.68      766.70      9.39 o 
   3 -10   2      303.83      306.70     12.82 o 
   4 -10   2      284.51      277.23      5.90 o 
   5 -10   2        0.04        1.05      3.29 o 
 -10  -9   2      396.12      418.36      9.16 o 
  -9  -9   2      829.57      863.96      8.38 o 
  -8  -9   2       14.40       15.61      3.31 o 
  -7  -9   2      742.08      708.08     10.32 o 
  -6  -9   2       36.57       32.88      2.95 o 
  -5  -9   2      222.34      243.26      4.14 o 
  -4  -9   2      220.58      201.99      3.62 o 
  -3  -9   2      730.52      767.67      3.91 o 
  -2  -9   2       60.30       66.22      1.83 o 
  -1  -9   2        0.22        1.44      1.97 o 
   0  -9   2     1829.19     1805.67      9.01 o 
   1  -9   2     1216.50     1145.25      7.98 o 
   2  -9   2     1707.15     1700.48      9.15 o 
   3  -9   2       23.59       19.16      4.99 o 
   4  -9   2        0.43        0.70      3.08 o 
   5  -9   2        3.12        2.96      3.20 o 
   6  -9   2        5.93        4.41      3.46 o 
 -11  -8   2       49.16       56.07      5.78 o 
 -10  -8   2      246.50      253.30      7.71 o 
  -9  -8   2      709.03      681.65     10.76 o 
  -8  -8   2      673.83      674.50      6.93 o 
  -7  -8   2      471.45      428.33      6.95 o 
  -6  -8   2      139.27      140.38      7.15 o 
  -5  -8   2       78.68       93.08      3.03 o 
  -4  -8   2        2.51        4.36      1.96 o 
  -3  -8   2      598.53      575.15      3.17 o 
  -2  -8   2      947.15      917.12      4.10 o 
  -1  -8   2       37.74       34.66      1.64 o 
   0  -8   2     1616.53     1661.73     12.65 o 
   1  -8   2      143.72      157.19      3.88 o 
   2  -8   2      620.84      621.38      5.54 o 
   3  -8   2       82.32       91.90      6.80 o 
   4  -8   2      142.00      134.98      3.79 o 
   5  -8   2       68.52       60.34      4.10 o 
   6  -8   2        2.18       -1.68      3.39 o 
   7  -8   2      185.53      175.21      4.65 o 
 -11  -7   2      147.05      162.46      4.13 o 
 -10  -7   2      528.46      543.15     10.10 o 
  -9  -7   2     1767.54     1730.42     15.53 o 
  -8  -7   2       76.68       70.68      3.48 o 
  -7  -7   2     1489.11     1443.54     23.81 o 
  -6  -7   2      126.97      130.82      4.76 o 
  -5  -7   2     1370.85     1429.01     17.21 o 
  -4  -7   2     1936.83     1912.56      8.36 o 
  -3  -7   2      256.21      310.07      3.93 o 
  -2  -7   2        1.08        2.16      1.09 o 
  -1  -7   2     1037.85     1114.66      5.33 o 
   0  -7   2      269.56      275.48      6.95 o 
   1  -7   2       37.14       40.59      2.22 o 
   2  -7   2        5.07        4.99      2.27 o 
   3  -7   2      223.68      222.60      4.74 o 
   4  -7   2       44.71       41.40      2.91 o 
   5  -7   2       11.31       11.72      3.17 o 
   6  -7   2      107.86      118.86      8.89 o 
   7  -7   2        9.53        4.62      3.46 o 
   8  -7   2      455.30      487.53     16.18 o 
 -11  -6   2      562.86      545.57      6.13 o 
 -10  -6   2      307.62      284.65      4.65 o 
  -9  -6   2       41.76       66.23      5.24 o 
  -8  -6   2      447.93      437.77      8.06 o 
  -7  -6   2       24.82       22.89      2.76 o 
  -6  -6   2      121.36       92.05      2.91 o 
  -5  -6   2      142.10      138.99      5.97 o 
  -4  -6   2       14.31       20.35      2.39 o 
  -3  -6   2     1156.37     1172.02     13.57 o 
  -2  -6   2     3298.95     3572.88     31.82 o 
  -1  -6   2     1871.32     1992.53     14.31 o 
   0  -6   2      127.69      103.88      2.07 o 
   1  -6   2      114.77      163.37      2.60 o 
   2  -6   2     4717.95     4683.12     18.45 o 
   3  -6   2     2481.24     2349.04      9.30 o 
   4  -6   2       60.70       66.71      2.82 o 
   5  -6   2       10.32        8.11      2.67 o 
   6  -6   2      560.35      540.62      9.41 o 
   7  -6   2       19.77       26.48      3.46 o 
   8  -6   2      636.35      654.97     11.92 o 
   9  -6   2       70.68       66.74      3.81 o 
 -11  -5   2      219.83      233.58      7.48 o 
 -10  -5   2      514.41      487.74      5.49 o 
  -9  -5   2     1095.45     1095.25     12.18 o 
  -8  -5   2      109.13       98.77      5.34 o 
  -7  -5   2       10.12        8.64      3.86 o 
  -6  -5   2      300.29      243.07      8.46 o 
  -5  -5   2      712.10      683.63      7.57 o 
  -4  -5   2     1533.39     1517.84      6.80 o 
  -3  -5   2       25.05       24.42      1.44 o 
  -2  -5   2     1966.15     1978.45     15.22 o 
  -1  -5   2       23.56       18.24      1.43 o 
   0  -5   2      300.88      368.00      4.23 o 
   1  -5   2      869.69      841.27      4.61 o 
   2  -5   2     2592.07     2589.35      8.46 o 
   3  -5   2     2849.18     2590.97     23.02 o 
   4  -5   2       12.43       26.76      2.44 o 
   5  -5   2       69.02       72.70      4.70 o 
   6  -5   2       46.45       39.08      1.80 o 
   7  -5   2      285.70      315.52      4.86 o 
   8  -5   2      888.06      923.15     27.56 o 
   9  -5   2       17.13       18.88      4.48 o 
 -11  -4   2      311.47      306.97      8.30 o 
 -10  -4   2       13.72       12.41      3.78 o 
  -9  -4   2      821.56      835.99      9.59 o 
  -8  -4   2     1814.16     1750.87     34.80 o 
  -7  -4   2     1320.57     1385.13     11.61 o 
  -6  -4   2     1185.86     1145.21      9.85 o 
  -5  -4   2       35.30       57.08      2.38 o 
  -4  -4   2     7813.14     7826.27     14.48 o 
  -3  -4   2      912.59      941.63     13.94 o 
  -2  -4   2     3160.15     3289.00     27.70 o 
  -1  -4   2      640.88      840.01      3.43 o 
   0  -4   2      139.13      173.28      1.93 o 
   1  -4   2     5417.51     5209.78     16.83 o 
   2  -4   2      308.66      223.88      4.54 o 
   3  -4   2     3023.02     3024.33     48.91 o 
   4  -4   2        5.91        4.07      1.14 o 
   5  -4   2      147.52      157.03      3.07 o 
   6  -4   2      291.77      277.30      3.76 o 
   7  -4   2      187.27      177.30      6.79 o 
   8  -4   2      541.36      557.02      8.40 o 
   9  -4   2       63.47       76.29      4.75 o 
  10  -4   2      112.05      112.10      5.52 o 
 -11  -3   2       33.97       28.39      5.04 o 
 -10  -3   2      643.25      621.98     10.08 o 
  -9  -3   2       50.08       54.24      7.14 o 
  -8  -3   2     1785.69     1707.08     35.61 o 
  -7  -3   2      556.79      537.44      4.60 o 
  -6  -3   2       94.84       98.56      5.52 o 
  -5  -3   2     1004.60      954.47     29.63 o 
  -4  -3   2     1622.45     1576.32     26.30 o 
  -3  -3   2      225.55      210.77      2.31 o 
  -2  -3   2       29.32       18.03      1.19 o 
  -1  -3   2      997.71      966.49      9.81 o 
   0  -3   2     4358.03     4592.81      7.56 o 
   1  -3   2     4601.28     4393.82     40.02 o 
   2  -3   2        4.50        8.92      1.12 o 
   3  -3   2       81.56       82.17      3.49 o 
   4  -3   2      202.05      183.54      2.39 o 
   5  -3   2       89.48       85.39      2.30 o 
   6  -3   2      331.78      311.78      4.44 o 
   7  -3   2      489.28      482.57      4.78 o 
   8  -3   2      251.43      242.05      6.10 o 
   9  -3   2      429.52      425.08      6.24 o 
  10  -3   2       34.01       38.70      4.32 o 
 -11  -2   2      221.00      224.24      7.30 o 
 -10  -2   2     1567.47     1541.85     14.43 o 
  -9  -2   2       22.08       28.61      2.13 o 
  -8  -2   2      131.17      134.96      3.49 o 
  -7  -2   2     1291.62     1367.58     14.83 o 
  -6  -2   2      436.78      426.56      3.42 o 
  -5  -2   2       33.48       13.31      1.76 o 
  -4  -2   2     1388.89     1475.88      8.54 o 
  -3  -2   2      425.31      444.85      2.95 o 
  -2  -2   2      134.74       77.30      1.63 o 
  -1  -2   2     1680.71     1629.16     16.28 o 
   0  -2   2    16245.46    17183.75    117.76 o 
   1  -2   2      219.61      165.73      4.01 o 
   2  -2   2      216.95      206.48      1.82 o 
   3  -2   2     4645.01     4555.13     18.50 o 
   4  -2   2        9.67        4.13      1.19 o 
   5  -2   2     1392.87     1408.64     12.91 o 
   6  -2   2      114.02      135.61      3.02 o 
   7  -2   2        2.72        0.00      2.05 o 
   8  -2   2      187.82      194.06      3.75 o 
   9  -2   2      764.79      744.17      6.43 o 
  10  -2   2        1.53        6.78      2.64 o 
  11  -2   2      152.40      188.25      5.76 o 
 -11  -1   2       51.03       55.89      4.99 o 
 -10  -1   2      235.71      269.50      6.96 o 
  -9  -1   2      235.30      199.04      5.79 o 
  -8  -1   2     1074.52     1040.89     10.97 o 
  -7  -1   2        3.30        4.24      1.17 o 
  -6  -1   2     1424.17     1554.63     17.20 o 
  -5  -1   2     1990.96     2095.19      6.92 o 
  -4  -1   2       49.98       47.76      1.63 o 
  -3  -1   2     3654.46     3737.88     18.11 o 
  -2  -1   2     3798.00     3745.18     25.78 o 
  -1  -1   2     4859.49     4552.46     19.49 o 
   0  -1   2     1231.50     1079.17     11.09 o 
   1  -1   2      252.64      276.78      2.35 o 
   2  -1   2     4754.94     4515.86     47.03 o 
   3  -1   2     1293.97     1207.61      7.29 o 
   4  -1   2     5057.79     5178.65     19.15 o 
   5  -1   2      540.09      592.74      4.03 o 
   6  -1   2      760.76      752.26      6.68 o 
   7  -1   2      319.98      329.07      3.87 o 
   8  -1   2     1435.16     1487.18     14.52 o 
   9  -1   2      482.90      478.34      6.18 o 
  10  -1   2       73.84       78.68      3.19 o 
  11  -1   2      312.76      332.80     16.27 o 
 -11   0   2       44.62       41.52      4.64 o 
 -10   0   2        0.71        4.24      3.64 o 
  -9   0   2        0.23        2.31      2.02 o 
  -8   0   2      391.63      391.76      9.21 o 
  -7   0   2      469.39      463.29      5.08 o 
  -6   0   2      123.64      136.32      2.53 o 
  -5   0   2      262.74      227.85      2.49 o 
  -4   0   2        6.79        3.65      1.05 o 
  -3   0   2      997.75      952.63     10.37 o 
  -2   0   2     1343.37     1368.85      8.09 o 
  -1   0   2     6755.65     6451.71     41.17 o 
   0   0   2       10.52       28.85      0.72 o 
   1   0   2      430.69      450.79      6.19 o 
   2   0   2    28609.90    26980.97    445.39 o 
   3   0   2      941.51      969.60      3.80 o 
   4   0   2      493.36      562.19      3.40 o 
   5   0   2      208.37      201.56      3.18 o 
   6   0   2     1264.12     1293.16      3.61 o 
   7   0   2     1234.15     1234.49     11.20 o 
   8   0   2      197.47      191.79      3.40 o 
   9   0   2        0.80       -0.04      3.40 o 
  10   0   2      132.21      139.25      3.44 o 
  11   0   2      449.07      422.27      9.43 o 
 -11   1   2       11.26       10.58      3.82 o 
 -10   1   2      349.63      356.35      7.32 o 
  -9   1   2      478.00      478.81     17.95 o 
  -8   1   2       38.31       37.22      3.54 o 
  -7   1   2      939.98      959.56     13.52 o 
  -6   1   2       10.73       14.31      1.42 o 
  -5   1   2     2409.18     2421.30      7.24 o 
  -4   1   2        5.13        4.78      1.05 o 
  -3   1   2     8994.41     9193.05    202.78 o 
  -2   1   2     3187.48     3138.02      7.80 o 
  -1   1   2      902.98     1230.60     11.62 o 
   0   1   2     2655.48     2578.73      7.14 o 
   1   1   2     1927.03     1859.61     13.74 o 
   2   1   2     6674.83     6674.17     50.05 o 
   3   1   2      164.64      181.54      1.69 o 
   4   1   2      795.11      771.92     10.73 o 
   5   1   2      624.94      682.47      3.97 o 
   6   1   2      965.32     1050.60      6.19 o 
   7   1   2     1378.19     1385.89     19.00 o 
   8   1   2      492.19      441.62      4.38 o 
   9   1   2       25.20       30.71      4.56 o 
  10   1   2      164.80      161.77      3.45 o 
  11   1   2        9.74        7.59      4.29 o 
  12   1   2        7.39        8.48      4.39 o 
 -10   2   2      452.88      483.10      5.59 o 
  -9   2   2      284.35      332.96     21.38 o 
  -8   2   2       24.43       14.45      2.15 o 
  -7   2   2      167.72      154.82      2.66 o 
  -6   2   2     3284.64     3361.54     26.39 o 
  -5   2   2     4863.37     4829.17     10.18 o 
  -4   2   2     4809.54     4718.06     34.88 o 
  -3   2   2     1319.27     1237.59      4.29 o 
  -2   2   2      249.08      272.36      5.76 o 
  -1   2   2       27.21       36.82      0.65 o 
   0   2   2     6890.10     6541.63     53.63 o 
   1   2   2     1724.33     1791.85      9.12 o 
   2   2   2       66.92       78.89      0.75 o 
   3   2   2      606.45      555.07      7.84 o 
   4   2   2      209.02      189.75      7.10 o 
   5   2   2       13.17       16.81      1.09 o 
   6   2   2      407.62      468.21      9.91 o 
   7   2   2      220.34      241.19      3.02 o 
   8   2   2       55.33       39.77      3.25 o 
   9   2   2     1778.06     1792.19     10.86 o 
  10   2   2       10.02       11.97      4.35 o 
  11   2   2       15.07       20.16      5.05 o 
  12   2   2      212.82      245.65      7.46 o 
 -10   3   2      357.55      375.44      7.39 o 
  -9   3   2      589.88      645.64      8.64 o 
  -8   3   2      216.55      234.55      3.84 o 
  -7   3   2       95.96       92.18      6.58 o 
  -6   3   2      957.96      972.56      5.09 o 
  -5   3   2     3406.11     3490.60     27.84 o 
  -4   3   2     1841.83     1947.90     15.62 o 
  -3   3   2      417.74      459.92      8.14 o 
  -2   3   2      567.42      527.68      6.61 o 
  -1   3   2     3796.68     4061.08     17.28 o 
   0   3   2     1736.98     1592.30     33.06 o 
   1   3   2      318.63      345.53      5.22 o 
   2   3   2     1163.36     1320.79     10.35 o 
   3   3   2     5006.18     4867.09     24.64 o 
   4   3   2        1.56       16.59      0.83 o 
   5   3   2       27.74       19.63      1.74 o 
   6   3   2        7.87       11.62      1.11 o 
   7   3   2     1644.78     1669.32     16.50 o 
   8   3   2       18.20       21.02      2.07 o 
   9   3   2      185.56      178.38      8.22 o 
  10   3   2       82.12       84.50      5.87 o 
  11   3   2      336.81      337.75      8.49 o 
  12   3   2      586.08      611.78     10.74 o 
  -9   4   2       23.68       25.46      4.18 o 
  -8   4   2       60.92       76.80      4.58 o 
  -7   4   2      334.99      324.51      6.33 o 
  -6   4   2     1236.42     1317.68      5.96 o 
  -5   4   2      534.63      590.61      5.59 o 
  -4   4   2      346.32      339.50      2.96 o 
  -3   4   2      178.11      213.77      6.59 o 
  -2   4   2     2889.85     2913.38     20.84 o 
  -1   4   2      227.86      233.13      3.56 o 
   0   4   2     1052.00     1080.29      4.36 o 
   1   4   2       19.62        8.21      0.59 o 
   2   4   2     7104.32     6980.05     68.50 o 
   3   4   2     1214.58     1121.16      6.44 o 
   4   4   2      329.36      318.29      2.41 o 
   5   4   2      680.47      652.08      4.42 o 
   6   4   2      702.26      824.57      4.08 o 
   7   4   2     2983.84     3030.55     34.82 o 
   8   4   2     1169.17     1204.41     28.34 o 
   9   4   2       18.07       25.05      4.63 o 
  10   4   2     1228.85     1204.36     12.94 o 
  11   4   2       77.13       70.02      5.75 o 
  12   4   2      528.95      562.42     10.70 o 
  -9   5   2      344.61      374.90      5.64 o 
  -8   5   2       18.74       26.17      2.88 o 
  -7   5   2      150.64      133.49      4.17 o 
  -6   5   2        9.55       10.55      3.63 o 
  -5   5   2       31.88       36.89      3.19 o 
  -4   5   2     3939.43     3959.67     20.61 o 
  -3   5   2       99.67       95.59      2.06 o 
  -2   5   2       22.56       42.77      4.18 o 
  -1   5   2       70.29       72.31      4.42 o 
   0   5   2     1120.33     1149.44      5.08 o 
   1   5   2      275.26      197.29      1.41 o 
   2   5   2      299.85      429.93      4.39 o 
   3   5   2     3589.76     3700.31      8.77 o 
   4   5   2     1148.43     1341.56     14.89 o 
   5   5   2      173.78      110.26      1.41 o 
   6   5   2      440.11      448.40      5.77 o 
   7   5   2     2410.67     2458.33     27.66 o 
   8   5   2     1016.47      986.86     10.53 o 
   9   5   2      720.10      694.67      9.75 o 
  10   5   2      960.45      934.56     11.65 o 
  11   5   2        4.07        0.38      5.05 o 
  12   5   2       54.73       41.88      5.78 o 
  -8   6   2       34.94       43.39      3.27 o 
  -7   6   2        3.22       -2.91      2.91 o 
  -6   6   2      105.91      110.07      5.27 o 
  -5   6   2      171.92      183.30      3.72 o 
  -4   6   2     5014.55     4960.29     60.28 o 
  -3   6   2     1008.09      980.91      8.65 o 
  -2   6   2      292.09      344.91      3.51 o 
  -1   6   2      655.47      584.54      4.25 o 
   0   6   2        1.71        2.81      1.50 o 
   1   6   2     7376.74     7473.73     16.74 o 
   2   6   2     3971.28     4060.22     10.80 o 
   3   6   2      564.56      724.09      4.95 o 
   4   6   2      386.44      364.60      3.53 o 
   5   6   2     1052.33     1114.84     18.06 o 
   6   6   2      386.88      394.15      5.73 o 
   7   6   2      630.61      612.56     13.15 o 
   8   6   2       57.83       53.95      4.37 o 
   9   6   2     1059.38     1073.11     11.94 o 
  10   6   2      414.77      394.35      8.39 o 
  11   6   2       27.01       19.68      4.99 o 
  12   6   2       13.97       10.76      5.35 o 
  -8   7   2       49.37       66.53      3.76 o 
  -7   7   2        0.17        0.75      3.09 o 
  -6   7   2      457.49      473.21     10.79 o 
  -5   7   2      639.59      650.65     16.60 o 
  -4   7   2      953.79      964.41      9.81 o 
  -3   7   2      302.73      298.52      3.90 o 
  -2   7   2      107.35      126.05      3.05 o 
  -1   7   2       88.44       59.84      2.28 o 
   0   7   2        9.99        8.46      1.80 o 
   1   7   2     2857.06     2922.44     15.81 o 
   2   7   2      186.35      175.55      5.08 o 
   3   7   2     1865.44     2077.36      7.29 o 
   4   7   2     2022.79     2124.56      8.07 o 
   5   7   2       55.87       60.77      6.29 o 
   6   7   2       23.01       29.27      3.08 o 
   7   7   2       67.98       55.78      2.94 o 
   8   7   2     1305.39     1241.89     16.45 o 
   9   7   2      515.21      507.80      9.04 o 
  10   7   2       42.04       35.79      5.01 o 
  11   7   2      161.42      152.22      7.05 o 
  12   7   2       32.11       26.80      5.82 o 
  -7   8   2       48.74       44.93      4.11 o 
  -6   8   2      289.12      300.10      5.27 o 
  -5   8   2      958.12     1014.10     11.50 o 
  -4   8   2      493.11      516.29     22.48 o 
  -3   8   2        1.53        1.20      2.07 o 
  -2   8   2      147.20      143.79      3.88 o 
  -1   8   2      692.46      677.72      8.45 o 
   0   8   2      532.67      527.97      8.58 o 
   1   8   2       59.71       67.53      2.58 o 
   2   8   2        0.81        4.86      5.20 o 
   3   8   2       63.04       62.14      1.86 o 
   4   8   2       49.81       61.27      2.14 o 
   5   8   2      165.36      212.29     19.55 o 
   6   8   2      833.15      813.00     13.79 o 
   7   8   2       43.89       41.11      2.84 o 
   8   8   2      727.61      733.48      7.03 o 
   9   8   2        1.36        0.44      3.30 o 
  10   8   2        3.02       -3.74      4.80 o 
  11   8   2     1320.94     1352.99     15.21 o 
  12   8   2       61.94       55.02      6.43 o 
  -6   9   2        6.52        6.80      3.25 o 
  -5   9   2      340.21      292.76      5.18 o 
  -4   9   2      157.40      143.50     10.24 o 
  -3   9   2     1025.33     1039.94      9.66 o 
  -2   9   2       22.06       25.93      2.66 o 
  -1   9   2       55.48       59.22      2.89 o 
   0   9   2        2.36        2.39      2.41 o 
   1   9   2       25.92       18.10      3.67 o 
   2   9   2      405.56      421.53      7.00 o 
   3   9   2      330.51      333.87      8.48 o 
   4   9   2       18.80       16.39      1.83 o 
   5   9   2      466.76      457.29      4.75 o 
   6   9   2      618.38      584.11     10.24 o 
   7   9   2      887.43      835.24      7.07 o 
   8   9   2     1398.22     1418.71     13.58 o 
   9   9   2       25.22       30.33      3.66 o 
  10   9   2        4.43        2.37      4.75 o 
  11   9   2     1321.71     1362.74     15.36 o 
  -5  10   2      112.40      115.93      4.36 o 
  -4  10   2      414.38      398.18      8.51 o 
  -3  10   2      490.58      506.72      5.82 o 
  -2  10   2      210.34      196.37      4.19 o 
  -1  10   2        0.86        0.25      2.85 o 
   0  10   2      197.42      201.91      6.09 o 
   1  10   2      419.73      433.63      7.83 o 
   2  10   2     2218.46     2275.89     15.59 o 
   3  10   2      411.82      403.09      7.66 o 
   4  10   2      411.10      403.87     15.78 o 
   5  10   2       37.44       31.01      5.22 o 
   6  10   2      108.27      106.58      3.42 o 
   7  10   2      177.77      176.99      5.12 o 
   8  10   2      453.84      479.35      6.17 o 
   9  10   2      439.53      420.97      6.33 o 
  10  10   2        7.34        6.29      3.44 o 
  11  10   2      235.70      248.96      7.92 o 
  -4  11   2      830.04      857.55     15.14 o 
  -3  11   2      504.67      514.92      9.83 o 
  -2  11   2       79.69       70.80      5.76 o 
  -1  11   2      454.31      442.56      8.79 o 
   0  11   2     1313.13     1234.89     12.83 o 
   1  11   2     1310.93     1270.47     12.60 o 
   2  11   2       99.21       98.22      5.42 o 
   3  11   2      128.40       99.47      5.56 o 
   4  11   2      940.37      951.12     11.39 o 
   5  11   2      781.12      736.83     10.53 o 
   6  11   2     1042.24     1012.12      9.99 o 
   7  11   2       56.85       62.21      3.23 o 
   8  11   2      104.19      128.23      4.53 o 
   9  11   2      184.75      194.59      4.97 o 
  10  11   2      100.33      105.98      4.63 o 
  -3  12   2        0.76       -0.13      3.44 o 
  -2  12   2      163.20      191.51      7.10 o 
  -1  12   2       55.28       60.14      5.99 o 
   0  12   2       99.19       82.62      5.76 o 
   1  12   2      601.27      597.32      9.74 o 
   2  12   2      427.02      384.20      8.18 o 
   3  12   2       42.82       39.61      5.13 o 
   4  12   2      324.38      325.00      8.12 o 
   5  12   2        1.16        2.66      4.72 o 
   6  12   2       21.27       34.90      5.10 o 
   7  12   2       16.66       22.63      5.47 o 
   8  12   2        0.80       -1.53      2.71 o 
   9  12   2      237.26      235.85      8.54 o 
  10  12   2       57.99       53.54      4.17 o 
  -2  13   2        4.35        2.47      3.17 o 
  -1  13   2       28.71       24.58      3.36 o 
   0  13   2       17.52       18.02      4.88 o 
   1  13   2      107.55      109.50      6.31 o 
   2  13   2      227.06      231.81      7.67 o 
   3  13   2      213.14      214.77      7.20 o 
   4  13   2       97.89      101.27      6.37 o 
   5  13   2      222.02      211.88      7.46 o 
   6  13   2       78.13       83.37      5.89 o 
   7  13   2       16.92       24.61      5.22 o 
   8  13   2      134.97      129.25      6.96 o 
   9  13   2       96.95      100.60      6.82 o 
   1  14   2        1.71        4.05      5.62 o 
   2  14   2      386.88      388.72      9.22 o 
   3  14   2        1.06        3.28      5.08 o 
   4  14   2       13.52       20.17      5.43 o 
   5  14   2      612.44      619.77     11.30 o 
   6  14   2      297.40      290.07      8.64 o 
   7  14   2      136.03      139.82      7.18 o 
  -6 -13   3        2.72        9.57      5.06 o 
  -5 -13   3      291.92      285.56      8.24 o 
  -4 -13   3      549.06      556.02     10.17 o 
  -3 -13   3       16.42        8.27      4.67 o 
  -2 -13   3      108.25      107.24      6.17 o 
  -1 -13   3        1.41        5.76      4.77 o 
   0 -13   3       47.18       39.23      5.50 o 
  -8 -12   3      114.32      114.87      4.54 o 
  -7 -12   3       12.32       10.40      3.23 o 
  -6 -12   3      362.25      398.52      8.15 o 
  -5 -12   3      516.57      509.33      9.40 o 
  -4 -12   3       77.60       81.90      5.44 o 
  -3 -12   3      153.56      140.79      6.04 o 
  -2 -12   3      171.84      147.26      5.97 o 
  -1 -12   3       21.98       15.24      4.64 o 
   0 -12   3        0.13        1.53      2.31 o 
   1 -12   3       12.95       15.50      2.77 o 
   2 -12   3       74.77       71.02      3.56 o 
  -9 -11   3      120.73      113.31      4.39 o 
  -8 -11   3       24.82       20.22      3.23 o 
  -7 -11   3        0.72        1.18      2.93 o 
  -6 -11   3      476.86      477.34      6.00 o 
  -5 -11   3        8.23        9.24      2.61 o 
  -4 -11   3       19.66        9.81      4.43 o 
  -3 -11   3      111.74      107.67      5.47 o 
  -2 -11   3       14.65       14.78      4.37 o 
  -1 -11   3       95.97       99.49     10.68 o 
   0 -11   3       25.50       22.77      2.65 o 
   1 -11   3      182.61      171.71      3.99 o 
   2 -11   3      460.45      460.59     16.90 o 
   3 -11   3       15.93       15.69      3.19 o 
   4 -11   3      118.35       92.82      4.14 o 
  -9 -10   3      558.87      555.41     10.69 o 
  -8 -10   3      377.62      380.99      6.44 o 
  -7 -10   3      801.80      797.87      8.13 o 
  -6 -10   3        3.71        2.16      2.70 o 
  -5 -10   3      194.66      207.65      4.09 o 
  -4 -10   3     1277.30     1264.93      8.08 o 
  -3 -10   3      709.10      710.31     13.23 o 
  -2 -10   3      651.53      635.84      9.11 o 
  -1 -10   3       15.03        8.71      2.21 o 
   0 -10   3     1068.27      997.19      8.29 o 
   1 -10   3     1643.90     1643.54     13.93 o 
   2 -10   3     1495.52     1462.85     11.39 o 
   3 -10   3       41.26       53.59      3.45 o 
   4 -10   3       40.38       27.26      4.25 o 
   5 -10   3       52.57       51.59      5.19 o 
 -10  -9   3      208.01      222.56      7.63 o 
  -9  -9   3       18.77       14.44      3.33 o 
  -8  -9   3        2.67        1.32      3.19 o 
  -7  -9   3      162.33      158.82      4.17 o 
  -6  -9   3       81.19       67.74      3.22 o 
  -5  -9   3      776.10      802.30     12.92 o 
  -4  -9   3     1835.81     1794.29      9.15 o 
  -3  -9   3     1710.47     1726.48      8.51 o 
  -2  -9   3      173.43      155.62      2.96 o 
  -1  -9   3       37.81       37.40      1.68 o 
   0  -9   3      288.28      283.31      3.93 o 
   1  -9   3      315.10      337.91      4.57 o 
   2  -9   3     1241.99     1242.01      8.05 o 
   3  -9   3      108.18       82.67      4.83 o 
   4  -9   3      449.68      448.24      5.82 o 
   5  -9   3       12.47        7.25      3.23 o 
   6  -9   3      135.07      150.48      4.57 o 
 -10  -8   3      711.85      715.38     11.61 o 
  -9  -8   3       11.61        7.47      5.53 o 
  -8  -8   3      738.70      745.68      7.32 o 
  -7  -8   3       55.57       52.48      3.40 o 
  -6  -8   3      444.98      456.96      5.49 o 
  -5  -8   3     3813.48     3792.33     13.16 o 
  -4  -8   3      134.48      115.91      4.26 o 
  -3  -8   3        0.04        2.75      1.66 o 
  -2  -8   3      583.58      578.52      3.43 o 
  -1  -8   3        1.57        1.84      1.27 o 
   0  -8   3      425.56      409.04      4.22 o 
   1  -8   3      700.25      756.81      6.54 o 
   2  -8   3       38.94       37.28      2.70 o 
   3  -8   3        5.17       -2.26      5.85 o 
   4  -8   3       24.05       27.17      3.00 o 
   5  -8   3       18.95       15.21      6.12 o 
   6  -8   3       25.20       35.23      3.39 o 
   7  -8   3       16.89       15.86      3.40 o 
 -11  -7   3      203.76      207.03      4.60 o 
 -10  -7   3     1019.34     1028.66     13.27 o 
  -9  -7   3        1.92       -3.58      5.33 o 
  -8  -7   3      484.08      501.06      6.10 o 
  -7  -7   3      813.50      822.76     13.68 o 
  -6  -7   3        6.84        6.24      2.74 o 
  -5  -7   3     3780.58     3699.71     26.06 o 
  -4  -7   3       84.52       84.79      2.68 o 
  -3  -7   3      393.81      449.97      2.62 o 
  -2  -7   3        6.60        5.09      0.96 o 
  -1  -7   3     1509.97     1530.18      9.31 o 
   0  -7   3      303.84      271.71      6.46 o 
   1  -7   3      640.84      609.61      4.77 o 
   2  -7   3      501.56      483.84      9.90 o 
   3  -7   3      293.11      277.84      4.09 o 
   4  -7   3      468.84      445.24      5.84 o 
   5  -7   3     1045.77      974.74      7.54 o 
   6  -7   3       37.27       32.85      3.37 o 
   7  -7   3      215.56      224.49      8.22 o 
   8  -7   3       46.99       44.13      3.71 o 
 -11  -6   3      199.17      223.46      4.55 o 
 -10  -6   3        2.14        3.02      2.59 o 
  -9  -6   3      254.13      255.99      7.32 o 
  -8  -6   3       44.38       53.68      5.02 o 
  -7  -6   3      200.88      184.57      3.86 o 
  -6  -6   3       15.65       11.67      2.37 o 
  -5  -6   3       97.84       77.86      2.68 o 
  -4  -6   3     1050.93     1111.20      8.40 o 
  -3  -6   3      706.13      678.76      2.80 o 
  -2  -6   3     1645.14     1608.36      7.97 o 
  -1  -6   3      980.39      938.44      3.82 o 
   0  -6   3       12.12       13.22      1.42 o 
   1  -6   3       69.50       57.57      1.99 o 
   2  -6   3     2175.51     2132.60     12.03 o 
   3  -6   3     1363.36     1320.86      7.21 o 
   4  -6   3       48.87       41.39      2.69 o 
   5  -6   3      636.36      649.26      6.03 o 
   6  -6   3       20.81       18.92      3.00 o 
   7  -6   3      898.07      882.71      7.75 o 
   8  -6   3       21.30       15.63      3.38 o 
   9  -6   3        0.26        2.65      3.47 o 
 -11  -5   3      101.50      112.23      6.43 o 
 -10  -5   3      397.59      388.96      5.19 o 
  -9  -5   3      577.38      614.14     10.65 o 
  -8  -5   3       23.41       17.21      4.36 o 
  -7  -5   3      355.24      342.48      6.87 o 
  -6  -5   3      166.00      181.22      3.37 o 
  -5  -5   3      100.42      110.72      5.54 o 
  -4  -5   3     3861.57     3489.34     68.83 o 
  -3  -5   3      124.02      125.63      1.36 o 
  -2  -5   3      209.97      291.95      4.67 o 
  -1  -5   3      160.16       99.22      1.62 o 
   0  -5   3       82.62      133.30      4.44 o 
   1  -5   3     1378.40     1280.41     24.25 o 
   2  -5   3     2762.64     2906.97     52.16 o 
   3  -5   3      829.79      820.32      9.58 o 
   4  -5   3      218.29      216.37      3.63 o 
   5  -5   3      993.49      975.72      8.33 o 
   6  -5   3        4.87       11.29      1.68 o 
   7  -5   3      805.87      863.37      7.26 o 
   8  -5   3      189.00      195.51      4.50 o 
   9  -5   3      202.59      184.73     13.57 o 
 -11  -4   3        2.05        3.33      5.11 o 
 -10  -4   3        1.24        0.88      2.33 o 
  -9  -4   3      617.44      611.02      5.91 o 
  -8  -4   3      270.41      263.32     11.91 o 
  -7  -4   3        0.02        0.08      3.77 o 
  -6  -4   3      207.35      196.87      5.25 o 
  -5  -4   3      161.46      144.44      2.77 o 
  -4  -4   3     4339.00     3917.43     12.42 o 
  -3  -4   3        3.40        7.26      2.55 o 
  -2  -4   3      705.69      747.57      8.06 o 
  -1  -4   3      698.57      575.29      7.56 o 
   0  -4   3     1339.29     1393.31      4.96 o 
   1  -4   3     5359.30     5196.82     44.15 o 
   2  -4   3       11.80        6.44      1.55 o 
   3  -4   3     1910.90     2085.18      7.74 o 
   4  -4   3      220.46      199.65      6.80 o 
   5  -4   3     1077.95     1061.67     12.76 o 
   6  -4   3        4.94        1.88      1.86 o 
   7  -4   3     1124.48     1140.93     23.22 o 
   8  -4   3       23.83       16.88      2.58 o 
   9  -4   3       17.79       17.83      4.12 o 
  10  -4   3      207.61      208.05      6.50 o 
 -11  -3   3     1021.62     1004.31     13.17 o 
 -10  -3   3      587.58      601.68     15.60 o 
  -9  -3   3       25.28       26.30      4.45 o 
  -8  -3   3      971.00      967.55     30.06 o 
  -7  -3   3      598.36      656.79      8.18 o 
  -6  -3   3     1862.97     1759.72     15.95 o 
  -5  -3   3      966.29      911.12      8.16 o 
  -4  -3   3     5535.78     5207.55     25.29 o 
  -3  -3   3      542.16      529.20      5.59 o 
  -2  -3   3     2230.89     2330.21     14.40 o 
  -1  -3   3     3816.87     3889.32     10.73 o 
   0  -3   3      154.15      142.06      4.24 o 
   1  -3   3     3038.65     2995.55      7.03 o 
   2  -3   3       60.10       73.37      1.65 o 
   3  -3   3     3879.84     3859.99     13.61 o 
   4  -3   3      516.86      528.22      9.95 o 
   5  -3   3      266.37      328.44      6.88 o 
   6  -3   3      196.90      188.32      5.41 o 
   7  -3   3        1.47        1.80      2.16 o 
   8  -3   3     1086.14     1081.32      7.35 o 
   9  -3   3        3.72        1.74      2.31 o 
  10  -3   3       14.09       14.09      4.04 o 
 -11  -2   3      717.97      728.17     11.22 o 
 -10  -2   3      135.23      159.53      6.14 o 
  -9  -2   3       12.99       16.77      2.38 o 
  -8  -2   3       76.84       88.80      2.71 o 
  -7  -2   3       14.11       21.68      1.98 o 
  -6  -2   3     2188.51     2115.81     21.41 o 
  -5  -2   3     2711.85     2737.83      8.59 o 
  -4  -2   3      756.57      788.06      6.75 o 
  -3  -2   3     1296.82     1192.17      9.95 o 
  -2  -2   3     1398.06     1549.23     14.95 o 
  -1  -2   3      179.92      244.20      8.66 o 
   0  -2   3      349.46      318.81      2.23 o 
   1  -2   3       32.22       60.06      1.57 o 
   2  -2   3       46.83       36.70      1.62 o 
   3  -2   3     5011.68     5135.77      9.97 o 
   4  -2   3        5.37        8.72      1.34 o 
   5  -2   3     1269.28     1300.96     24.10 o 
   6  -2   3      717.22      696.35      5.08 o 
   7  -2   3     1154.18     1134.58      7.18 o 
   8  -2   3      833.55      858.95      6.47 o 
   9  -2   3       34.63       51.48      5.46 o 
  10  -2   3      391.01      436.19      8.52 o 
  11  -2   3      362.30      374.79      5.46 o 
 -11  -1   3      550.54      568.45      9.87 o 
 -10  -1   3        0.75        3.80      4.00 o 
  -9  -1   3       62.80       71.60      4.92 o 
  -8  -1   3      355.48      369.48      4.10 o 
  -7  -1   3        1.01        1.84      1.19 o 
  -6  -1   3     1446.49     1427.71      6.86 o 
  -5  -1   3      141.02      157.93      2.44 o 
  -4  -1   3      496.78      619.71      3.86 o 
  -3  -1   3     4068.30     4040.17     18.12 o 
  -2  -1   3       33.96       18.68      6.16 o 
  -1  -1   3     5376.13     5332.61     23.95 o 
   0  -1   3    13082.73    13570.30    139.25 o 
   1  -1   3       51.44       71.94      1.60 o 
   2  -1   3      923.08      923.70     20.83 o 
   3  -1   3        3.90       18.82      1.23 o 
   4  -1   3       24.92       27.75      3.83 o 
   5  -1   3       14.12       32.62      1.67 o 
   6  -1   3     3446.21     3245.06     44.45 o 
   7  -1   3      102.94       89.69      2.55 o 
   8  -1   3      926.37      916.10      6.61 o 
   9  -1   3      476.84      455.85     16.79 o 
  10  -1   3      715.20      690.50      6.59 o 
  11  -1   3      362.24      353.09      5.26 o 
 -11   0   3      195.64      190.64      6.43 o 
 -10   0   3       55.35       50.83      4.46 o 
  -9   0   3        4.85       11.39      3.55 o 
  -8   0   3      114.68      133.58      3.36 o 
  -7   0   3      738.77      713.82      5.03 o 
  -6   0   3      118.85      149.00      6.12 o 
  -5   0   3      315.90      295.86      2.99 o 
  -4   0   3     1294.12     1412.18     20.77 o 
  -3   0   3     2849.79     2671.31      6.85 o 
  -2   0   3     4794.37     4775.28     59.75 o 
  -1   0   3    39692.16    41068.09    611.13 o 
   0   0   3     9783.83    10036.74    134.17 o 
   1   0   3      583.58      616.82      2.22 o 
   2   0   3     2191.15     1990.38     26.63 o 
   3   0   3      101.22      136.39      1.73 o 
   4   0   3     8029.01     8001.67    120.35 o 
   5   0   3     1005.27     1005.71     12.36 o 
   6   0   3      890.43      766.19      4.94 o 
   7   0   3       56.45       52.92      2.19 o 
   8   0   3      521.92      496.76      4.90 o 
   9   0   3     1288.78     1327.95     13.24 o 
  10   0   3       40.99       36.94      2.74 o 
  11   0   3      399.42      422.04      7.76 o 
 -10   1   3      765.13      791.09     10.28 o 
  -9   1   3       11.47       18.19      3.31 o 
  -8   1   3      195.01      198.89      6.72 o 
  -7   1   3      233.65      234.21      3.71 o 
  -6   1   3     1200.19     1241.64     13.98 o 
  -5   1   3     7260.96     7246.29     22.98 o 
  -4   1   3     4061.23     4112.37     13.36 o 
  -3   1   3      145.40      154.49      1.86 o 
  -2   1   3     7535.47     7810.61    117.63 o 
  -1   1   3     4108.12     4531.84     10.24 o 
   0   1   3     1324.13     1273.71     17.26 o 
   1   1   3       33.92       47.81      2.06 o 
   2   1   3     5841.09     5527.61     16.04 o 
   3   1   3     1070.62     1172.63     12.83 o 
   4   1   3    22259.73    21783.41    441.17 o 
   5   1   3      305.36      299.61      3.56 o 
   6   1   3        1.94       -0.90      2.03 o 
   7   1   3      149.00      147.17      3.61 o 
   8   1   3     1196.93     1155.83      6.80 o 
   9   1   3      495.51      527.04     15.90 o 
  10   1   3       13.22        9.86      2.29 o 
  11   1   3        6.80        8.32      2.43 o 
  12   1   3       25.56       30.30      4.73 o 
  -9   2   3       64.10       83.93      6.91 o 
  -8   2   3       16.89       13.09      2.21 o 
  -7   2   3      721.90      722.20     13.36 o 
  -6   2   3      787.71      765.04      7.56 o 
  -5   2   3     1137.28     1075.42      5.38 o 
  -4   2   3      504.04      550.85      3.51 o 
  -3   2   3      581.98      539.42      3.13 o 
  -2   2   3     2982.57     3064.43     57.70 o 
  -1   2   3       14.22       16.73      0.86 o 
   0   2   3     1948.11     1856.53     13.14 o 
   1   2   3    19779.68    19374.05     56.37 o 
   2   2   3     9592.77     9512.13     53.73 o 
   3   2   3      407.11      452.06      4.62 o 
   4   2   3     2009.47     1844.01      5.70 o 
   5   2   3       34.04       41.33      2.47 o 
   6   2   3        7.52       13.33      1.41 o 
   7   2   3       88.69       74.54      2.13 o 
   8   2   3      212.93      212.21      5.25 o 
   9   2   3     2097.64     2139.45     33.81 o 
  10   2   3       81.25       98.34      3.90 o 
  11   2   3      278.01      257.30      7.49 o 
  12   2   3       28.24       27.90      5.05 o 
 -10   3   3      363.68      389.57      7.40 o 
  -9   3   3       94.80       91.44      4.71 o 
  -8   3   3       40.25       42.15      2.55 o 
  -7   3   3      734.95      793.93      5.23 o 
  -6   3   3        8.76       19.91      1.61 o 
  -5   3   3     1031.04     1038.83      5.14 o 
  -4   3   3     1342.43     1463.35      5.59 o 
  -3   3   3      593.18      684.66      3.49 o 
  -2   3   3      837.15      792.68     10.07 o 
  -1   3   3      591.39      646.95     10.43 o 
   0   3   3       15.89       15.86      2.48 o 
   1   3   3     1448.59     1430.05      8.19 o 
   2   3   3     1511.44     1716.29      3.35 o 
   3   3   3      675.16      588.37      3.84 o 
   4   3   3      195.66      208.54      1.76 o 
   5   3   3     1235.97     1169.79      4.90 o 
   6   3   3        1.83        4.14      1.21 o 
   7   3   3     1225.27     1214.66      5.98 o 
   8   3   3      118.22      117.07      5.48 o 
   9   3   3        7.44        7.12      2.81 o 
  10   3   3     1647.93     1670.51     14.75 o 
  11   3   3      332.03      297.85      7.91 o 
  12   3   3      361.98      362.91      8.90 o 
  -9   4   3      683.53      728.48      9.61 o 
  -8   4   3       36.40       53.15      4.11 o 
  -6   4   3      394.07      392.59      3.60 o 
  -5   4   3      106.25      118.93      4.62 o 
  -4   4   3      298.09      315.73      3.07 o 
  -3   4   3     1372.69     1429.17     11.38 o 
  -2   4   3       94.91       94.65      3.80 o 
  -1   4   3      773.05      784.01     12.08 o 
   0   4   3     1184.69     1181.55     13.71 o 
   1   4   3      343.11      396.45      4.20 o 
   2   4   3     2750.93     2686.61     12.77 o 
   3   4   3     1551.86     1561.44      8.07 o 
   4   4   3     1957.85     1936.55     13.15 o 
   5   4   3    12616.50    12460.18     85.87 o 
   6   4   3       23.84       35.46      1.40 o 
   7   4   3      919.07      884.26      9.81 o 
   8   4   3      288.60      280.18     11.82 o 
   9   4   3       27.95       26.38      1.91 o 
  10   4   3     1918.60     1927.15     15.96 o 
  11   4   3      610.10      609.19     10.48 o 
  12   4   3       12.06       14.10      4.99 o 
  -9   5   3      165.55      173.40      4.36 o 
  -8   5   3        7.91       15.78      2.83 o 
  -7   5   3       98.62      105.14      4.75 o 
  -6   5   3      748.76      764.54     13.63 o 
  -5   5   3      353.02      352.40      7.95 o 
  -4   5   3     1593.98     1581.81      5.83 o 
  -3   5   3      454.28      495.54     10.68 o 
  -2   5   3     2329.04     2416.20     19.58 o 
  -1   5   3     1922.19     1944.76      6.81 o 
   0   5   3     3294.05     3387.99     18.11 o 
   1   5   3     2653.72     2667.27     15.82 o 
   2   5   3     1165.10     1156.37      3.74 o 
   3   5   3      982.76      914.23      4.68 o 
   4   5   3      166.63      120.15      1.53 o 
   5   5   3     9464.99     9377.10     28.68 o 
   6   5   3      162.29      179.29      2.93 o 
   7   5   3      139.87      145.93      2.27 o 
   8   5   3      495.79      490.23     32.85 o 
   9   5   3       50.85       46.95      4.97 o 
  10   5   3     2377.23     2429.92     17.90 o 
  11   5   3        5.64        3.51      4.56 o 
  12   5   3       91.11       91.40      6.55 o 
  -8   6   3       69.98       71.36      3.53 o 
  -7   6   3       25.37       28.14      2.96 o 
  -6   6   3        4.04        3.07      3.77 o 
  -5   6   3      344.24      360.63      7.02 o 
  -4   6   3      882.46      876.83      5.81 o 
  -3   6   3     1369.62     1497.57      7.14 o 
  -2   6   3     1712.51     1562.67      8.23 o 
  -1   6   3     2507.90     2303.12      9.64 o 
   0   6   3     2437.70     2509.49     21.40 o 
   1   6   3      980.59     1014.79      3.05 o 
   2   6   3      593.45      614.91      6.79 o 
   3   6   3     5550.83     5372.46     19.16 o 
   4   6   3     1843.82     1852.78      7.25 o 
   5   6   3     1050.47     1075.41      4.17 o 
   6   6   3      262.75      294.31      3.76 o 
   7   6   3      789.58      832.97     10.40 o 
   8   6   3      301.95      308.02      6.71 o 
   9   6   3       14.98       14.43      4.52 o 
  10   6   3      234.60      224.43      7.02 o 
  11   6   3       40.79       36.54      5.40 o 
  12   6   3       43.19       37.10      5.47 o 
  -8   7   3      329.08      369.49      6.18 o 
  -7   7   3       44.65       48.90      3.30 o 
  -6   7   3      128.51      118.95      5.23 o 
  -5   7   3      613.23      656.89      8.24 o 
  -4   7   3       64.79       65.96      2.66 o 
  -3   7   3      298.03      280.69      3.88 o 
  -2   7   3     1328.12     1302.40     13.48 o 
  -1   7   3     1600.18     1545.32     14.83 o 
   0   7   3        7.57       20.29      3.31 o 
   1   7   3        0.05        0.64      0.48 o 
   2   7   3      245.08      270.78      2.41 o 
   3   7   3     1341.14     1262.61      4.83 o 
   4   7   3     1012.24     1026.37     11.03 o 
   5   7   3       19.09       28.58      3.32 o 
   6   7   3      433.68      453.49     14.14 o 
   7   7   3       13.80        9.07      2.45 o 
   8   7   3     1156.12     1186.31      8.37 o 
   9   7   3      757.04      743.74     10.27 o 
  10   7   3        5.53        5.26      4.90 o 
  11   7   3      433.58      443.57      9.43 o 
  12   7   3       26.22       15.14      5.58 o 
  -7   8   3      256.22      282.15      5.33 o 
  -6   8   3        9.55       13.52      4.34 o 
  -5   8   3      442.55      480.20      8.40 o 
  -4   8   3       84.03       76.60      2.83 o 
  -3   8   3      328.12      341.43      4.38 o 
  -2   8   3      543.78      545.16      5.15 o 
  -1   8   3      201.30      216.21      3.57 o 
   0   8   3      318.76      364.02      6.21 o 
   1   8   3      592.79      561.38      4.92 o 
   2   8   3       12.98       22.20      1.03 o 
   3   8   3      136.86      137.46      2.30 o 
   4   8   3        9.26       12.02      1.63 o 
   5   8   3      321.71      324.30      7.66 o 
   6   8   3     2761.51     2877.01     11.28 o 
   7   8   3      182.37      160.90      3.82 o 
   8   8   3      445.29      432.71      5.70 o 
   9   8   3        3.49        1.84      3.19 o 
  10   8   3      295.00      261.93      7.48 o 
  11   8   3      988.12     1000.25     13.23 o 
  12   8   3       64.58       64.48      6.37 o 
  -6   9   3       12.35        2.71      3.30 o 
  -5   9   3        0.35        1.04      4.40 o 
  -4   9   3      105.74      125.92      3.43 o 
  -3   9   3     1110.46     1060.04     22.61 o 
  -2   9   3      455.61      448.51      5.18 o 
  -1   9   3      928.14      933.15     19.95 o 
   0   9   3       17.99       15.28      2.53 o 
   1   9   3      108.53       95.97      3.51 o 
   2   9   3      247.19      273.69      4.11 o 
   3   9   3      252.62      269.84      6.27 o 
   4   9   3     1046.82     1004.74     14.98 o 
   5   9   3      473.77      479.18      4.80 o 
   6   9   3     1673.30     1772.69      9.25 o 
   7   9   3       29.93       32.38      2.95 o 
   8   9   3       16.43       18.22      3.14 o 
   9   9   3        3.90        4.77      3.24 o 
  10   9   3      195.90      199.68      7.16 o 
  11   9   3      602.54      624.63     11.06 o 
  12   9   3        0.42       -2.00      5.25 o 
  -5  10   3       19.01       16.14      4.64 o 
  -4  10   3      354.01      340.04      8.21 o 
  -3  10   3      123.27      127.75      3.69 o 
  -2  10   3       37.85       43.23      3.19 o 
  -1  10   3     1032.21     1042.19      7.68 o 
   0  10   3      430.01      406.38      5.26 o 
   1  10   3      177.10      188.97      4.07 o 
   2  10   3       14.39       31.61      4.43 o 
   3  10   3       58.46       52.68      4.96 o 
   4  10   3     1859.13     1915.65     21.69 o 
   5  10   3      568.03      638.20      5.63 o 
   6  10   3      118.19       97.14      3.32 o 
   7  10   3        2.93        5.90      2.81 o 
   8  10   3        8.77        8.06      3.04 o 
   9  10   3      459.65      472.93     13.81 o 
  10  10   3      437.93      443.20      6.71 o 
  11  10   3      146.89      161.76      7.10 o 
  -4  11   3       84.11       89.08      5.75 o 
  -3  11   3      379.43      381.15     11.55 o 
  -2  11   3      228.09      218.46      4.58 o 
  -1  11   3      596.37      557.30      6.32 o 
   0  11   3      227.18      199.90      6.67 o 
   1  11   3      150.50      149.68      6.03 o 
   2  11   3       70.67       61.04      5.39 o 
   3  11   3      970.42      939.86     11.18 o 
   4  11   3     2290.58     2250.21     16.72 o 
   5  11   3     1027.07     1026.32     12.07 o 
   6  11   3      198.52      190.74      4.02 o 
   7  11   3       16.00       14.45      3.26 o 
   8  11   3       19.29       16.83      3.04 o 
   9  11   3      553.88      536.81      6.92 o 
  10  11   3     1071.19     1032.63     23.18 o 
  11  11   3       27.72       26.48      3.92 o 
  -3  12   3      167.81      200.67      7.34 o 
  -2  12   3     1025.11     1049.54     13.24 o 
  -1  12   3      368.67      351.30      8.40 o 
   0  12   3        2.40       -0.39      4.63 o 
   1  12   3      368.53      369.42      8.05 o 
   2  12   3      174.86      184.79      6.81 o 
   3  12   3      119.89      104.79      6.11 o 
   4  12   3      455.10      456.38      8.92 o 
   5  12   3       59.45       60.43      5.76 o 
   6  12   3      136.88      132.04      6.31 o 
   7  12   3      340.15      365.10      8.97 o 
   8  12   3       22.53       18.33      2.87 o 
   9  12   3        1.16       -0.39      3.13 o 
  10  12   3      120.69      124.92      4.60 o 
  -2  13   3      130.93      112.09      6.51 o 
  -1  13   3      170.00      150.17      6.84 o 
   0  13   3       80.88       87.24      6.07 o 
   1  13   3       76.08       82.51      5.65 o 
   2  13   3       41.38       41.59      5.40 o 
   3  13   3      297.96      301.27      7.97 o 
   4  13   3        3.11        2.63      4.94 o 
   5  13   3      144.77      159.45      6.91 o 
   6  13   3       31.35       31.03      5.28 o 
   7  13   3        1.58        3.51      5.10 o 
   8  13   3       11.54        9.16      5.39 o 
   9  13   3       29.30       23.64      5.98 o 
   0  14   3       19.31       26.31      5.28 o 
   1  14   3        7.83        6.49      4.91 o 
   2  14   3       38.54       34.82      5.26 o 
   3  14   3        8.98        3.50      4.82 o 
   4  14   3      468.01      505.83     10.17 o 
   5  14   3      449.17      453.82     10.05 o 
   6  14   3       72.37       68.18      6.20 o 
   7  14   3       69.76       74.03      6.61 o 
   8  14   3       31.07       26.17      6.54 o 
  -5 -13   4       47.06       57.17      5.47 o 
  -4 -13   4      104.77      125.87      6.46 o 
  -3 -13   4      199.99      180.09      7.03 o 
  -2 -13   4       73.32       82.15      5.63 o 
  -1 -13   4      100.99      108.72      6.17 o 
  -7 -12   4      244.90      236.66      5.14 o 
  -6 -12   4      955.34      939.10      8.41 o 
  -5 -12   4      300.50      309.17      7.96 o 
  -4 -12   4       25.75       18.82      4.65 o 
  -3 -12   4       29.23       25.32      4.53 o 
  -2 -12   4       36.74       36.84      4.89 o 
  -1 -12   4        0.03        0.71      4.41 o 
   0 -12   4        0.80       -1.52      4.40 o 
   1 -12   4        0.63       -2.59      2.59 o 
   2 -12   4       55.06       49.52      3.23 o 
  -8 -11   4       15.26       11.41      3.16 o 
  -7 -11   4      135.74      144.73      4.77 o 
  -6 -11   4      166.48      159.43      4.15 o 
  -5 -11   4        3.80        4.09      2.66 o 
  -4 -11   4      161.12      159.93      4.81 o 
  -3 -11   4       20.61       25.22      4.58 o 
  -2 -11   4        0.41        4.24      4.26 o 
  -1 -11   4        0.86        4.09      4.03 o 
   0 -11   4       73.74       60.48      4.16 o 
   1 -11   4       30.77       35.75      2.93 o 
   2 -11   4        1.18        0.37      2.84 o 
   3 -11   4       71.24       85.93      6.18 o 
  -9 -10   4       55.74       56.02      3.70 o 
  -8 -10   4       11.58        4.59      3.14 o 
  -7 -10   4      165.44      152.79      4.24 o 
  -6 -10   4       48.40       58.27      3.71 o 
  -5 -10   4      208.60      203.24      4.12 o 
  -4 -10   4      470.94      492.99      9.95 o 
  -3 -10   4       19.44       19.80      2.58 o 
  -2 -10   4     1731.59     1664.86     13.73 o 
  -1 -10   4      778.85      798.23      9.50 o 
   0 -10   4       72.51       73.99     12.25 o 
   1 -10   4     1178.13     1178.28      7.98 o 
   2 -10   4        6.33        3.21      2.81 o 
   3 -10   4      219.61      205.18      4.55 o 
   4 -10   4      124.24      106.49      4.76 o 
   5 -10   4       37.23       38.77      3.55 o 
 -10  -9   4      110.98      116.77      6.71 o 
  -9  -9   4      238.37      236.70      8.80 o 
  -8  -9   4       78.15       84.40      3.91 o 
  -7  -9   4      344.42      330.63      5.26 o 
  -6  -9   4      473.02      500.34      5.99 o 
  -5  -9   4      455.07      446.43      5.30 o 
  -4  -9   4       62.20       57.54      2.99 o 
  -3  -9   4      365.55      374.04      4.67 o 
  -2  -9   4      214.92      203.39      3.98 o 
  -1  -9   4      268.47      281.42      4.05 o 
   0  -9   4      128.29      126.25      4.98 o 
   1  -9   4        0.31        1.12      2.57 o 
   2  -9   4       15.60       16.38      3.26 o 
   3  -9   4      645.72      643.29      6.47 o 
   4  -9   4      556.10      606.86     12.32 o 
   5  -9   4        5.92       -2.08      3.21 o 
   6  -9   4      220.33      252.23      5.30 o 
 -10  -8   4     1236.81     1209.52     14.57 o 
  -9  -8   4       28.41       20.83      5.80 o 
  -8  -8   4     1227.09     1196.35     17.86 o 
  -7  -8   4       14.10        7.14      2.83 o 
  -6  -8   4      533.24      549.05      5.88 o 
  -5  -8   4      680.94      689.61      6.17 o 
  -4  -8   4       60.33       55.61      2.92 o 
  -3  -8   4      568.72      606.52      7.39 o 
  -2  -8   4       47.76       46.09      1.51 o 
  -1  -8   4      606.06      621.50      6.23 o 
   0  -8   4       78.22       68.62      3.70 o 
   1  -8   4      321.05      322.39      4.14 o 
   2  -8   4      107.55      105.06      3.24 o 
   3  -8   4       83.83       86.35      3.29 o 
   4  -8   4      321.72      332.36      5.02 o 
   5  -8   4       29.96       22.91      3.27 o 
   6  -8   4       59.95       68.76      4.34 o 
   7  -8   4        5.93        1.92      3.49 o 
 -10  -7   4        0.30        8.13      3.82 o 
  -9  -7   4      311.69      329.00      8.62 o 
  -8  -7   4      370.90      369.43      8.35 o 
  -7  -7   4      341.61      328.52      4.99 o 
  -6  -7   4       62.24       55.66      6.75 o 
  -5  -7   4     2407.95     2377.26     10.39 o 
  -4  -7   4      374.04      378.85      4.41 o 
  -3  -7   4     2362.84     2469.36     16.11 o 
  -2  -7   4      163.01      138.68      1.83 o 
  -1  -7   4        0.07        0.11      1.36 o 
   0  -7   4        0.80        0.32      1.54 o 
   1  -7   4        4.53        7.43      3.45 o 
   2  -7   4     1763.67     1728.07     25.32 o 
   3  -7   4       63.45       58.40      3.52 o 
   4  -7   4       30.61       19.50      2.77 o 
   5  -7   4      540.83      513.18      9.82 o 
   6  -7   4      213.99      221.31      4.62 o 
   7  -7   4      192.63      216.49      4.83 o 
   8  -7   4       92.69       94.54      8.27 o 
 -11  -6   4        4.38        5.06      2.77 o 
 -10  -6   4       90.73      107.30      3.73 o 
  -9  -6   4      182.65      173.10      5.53 o 
  -8  -6   4       47.13       41.42      4.84 o 
  -7  -6   4        0.44       -0.15      2.58 o 
  -6  -6   4      155.71      163.53      3.63 o 
  -5  -6   4      369.95      433.72      4.73 o 
  -4  -6   4       96.92       93.01      3.46 o 
  -3  -6   4      323.02      301.86      6.18 o 
  -2  -6   4       28.50       35.75      1.14 o 
  -1  -6   4        0.91        5.51      1.18 o 
   0  -6   4       51.02       37.63      1.63 o 
   1  -6   4       15.99       22.72      3.92 o 
   2  -6   4      219.84      215.66      3.39 o 
   3  -6   4        1.17       -0.42      2.29 o 
   4  -6   4      545.19      560.16      5.38 o 
   5  -6   4      172.99      159.86      5.28 o 
   6  -6   4       20.67       15.75      3.02 o 
   7  -6   4      647.50      627.72     13.03 o 
   8  -6   4       70.94       60.82      3.78 o 
 -11  -5   4       56.25       45.28      3.11 o 
 -10  -5   4       20.71       22.80      2.83 o 
  -9  -5   4      787.23      759.09      7.03 o 
  -8  -5   4       31.63       26.10      2.86 o 
  -7  -5   4      192.53      197.16      5.97 o 
  -6  -5   4      220.21      213.91      3.71 o 
  -5  -5   4     1588.47     1667.47     22.66 o 
  -4  -5   4      623.62      584.10      4.68 o 
  -3  -5   4      425.29      456.66      2.93 o 
  -2  -5   4     1221.45     1217.84     10.85 o 
  -1  -5   4      652.47      660.98      3.71 o 
   0  -5   4     1364.26     1280.77     13.54 o 
   1  -5   4      110.16      117.18      4.37 o 
   2  -5   4      413.14      412.10      6.70 o 
   3  -5   4     3143.21     3112.15     10.17 o 
   4  -5   4     1925.73     1926.85      8.65 o 
   5  -5   4      723.86      690.21     16.58 o 
   6  -5   4       31.55       37.12      2.92 o 
   7  -5   4      148.14      170.20      7.76 o 
   8  -5   4        7.52        9.78      3.09 o 
   9  -5   4      334.91      386.33      8.47 o 
 -11  -4   4       13.12       11.27      5.26 o 
 -10  -4   4       26.87       26.90      2.79 o 
  -9  -4   4       75.76       72.15      4.19 o 
  -8  -4   4       36.69       43.76      2.88 o 
  -7  -4   4     1368.13     1353.70      7.79 o 
  -6  -4   4        5.38        2.45      3.54 o 
  -5  -4   4      315.08      338.86      3.82 o 
  -4  -4   4      739.29      715.52      9.70 o 
  -3  -4   4     1488.99     1556.28      7.34 o 
  -2  -4   4    11771.81    11810.21     91.54 o 
  -1  -4   4      118.52       77.51      2.98 o 
   0  -4   4     1589.55     1530.35     32.70 o 
   1  -4   4      530.55      618.09      8.11 o 
   2  -4   4     1654.38     1786.99      6.73 o 
   3  -4   4     4249.98     4236.85     17.95 o 
   4  -4   4      814.56      812.39      8.67 o 
   5  -4   4     1346.51     1284.76      7.28 o 
   6  -4   4       18.60       20.16      2.08 o 
   7  -4   4       49.50       59.21      2.89 o 
   8  -4   4      120.06      123.41      3.46 o 
   9  -4   4       13.58       11.96      4.06 o 
  10  -4   4       73.39       91.72      5.52 o 
 -11  -3   4      888.30      859.59     12.46 o 
 -10  -3   4      106.11      106.70      8.73 o 
  -9  -3   4       12.37       21.28      2.57 o 
  -8  -3   4      553.66      541.03      5.40 o 
  -7  -3   4      913.99      937.94      6.44 o 
  -6  -3   4      250.53      237.70      6.74 o 
  -5  -3   4      550.33      482.84      6.57 o 
  -4  -3   4       53.06       53.75      5.71 o 
  -3  -3   4      720.90      754.26      9.02 o 
  -2  -3   4     8508.66     8298.08     17.48 o 
  -1  -3   4      121.46       81.13      1.92 o 
   0  -3   4       87.66      112.73      1.50 o 
   1  -3   4      553.44      624.12      4.03 o 
   2  -3   4      344.13      376.98      4.63 o 
   3  -3   4     3784.87     3447.90     22.71 o 
   4  -3   4        5.22        4.40      2.68 o 
   5  -3   4       71.11       62.48      3.20 o 
   6  -3   4       47.87       47.59      2.35 o 
   7  -3   4       52.11       63.82      5.90 o 
   8  -3   4      840.12      833.65      6.70 o 
   9  -3   4       65.84       64.88      3.03 o 
  10  -3   4        1.38        3.43      4.01 o 
 -11  -2   4      180.87      163.06      6.64 o 
 -10  -2   4       37.02       32.40      4.88 o 
  -9  -2   4      968.41      976.35     13.68 o 
  -8  -2   4      525.51      573.05      5.40 o 
  -7  -2   4      203.35      199.82      5.19 o 
  -6  -2   4      210.16      187.04      3.15 o 
  -5  -2   4     1272.12     1183.63      6.12 o 
  -4  -2   4     2733.34     2805.82      8.60 o 
  -3  -2   4        4.63        5.97      0.94 o 
  -2  -2   4       31.66       15.18      1.26 o 
  -1  -2   4       18.70       22.47      0.72 o 
   0  -2   4     1314.54     1437.80     11.53 o 
   1  -2   4       10.84        4.66      0.76 o 
   2  -2   4      428.95      482.86      3.04 o 
   3  -2   4     2198.93     2230.38     10.08 o 
   4  -2   4      423.69      426.72      3.52 o 
   5  -2   4     1974.58     2104.19     14.31 o 
   6  -2   4       31.20       38.49      2.15 o 
   7  -2   4      243.32      249.20     12.94 o 
   8  -2   4       77.08       75.76      3.14 o 
   9  -2   4       10.85        9.72      2.54 o 
  10  -2   4      821.41      867.60      7.47 o 
  11  -2   4        4.12        6.16      2.74 o 
 -11  -1   4      176.81      182.85      6.57 o 
 -10  -1   4       29.76       28.04      4.41 o 
  -9  -1   4      341.75      373.31      4.57 o 
  -8  -1   4     1076.19     1076.20     14.11 o 
  -7  -1   4        0.85        0.16      1.84 o 
  -6  -1   4      358.21      355.97      5.75 o 
  -5  -1   4      707.66      649.53      4.53 o 
  -4  -1   4     3429.40     3535.56      9.38 o 
  -3  -1   4       62.75       44.65      2.49 o 
  -2  -1   4        9.88       13.52      2.24 o 
  -1  -1   4      947.00     1136.10     10.78 o 
   0  -1   4    11146.21    11397.83     46.64 o 
   1  -1   4      854.44      839.19     14.57 o 
   2  -1   4       58.61       51.59      7.97 o 
   3  -1   4      757.00      793.96      2.87 o 
   4  -1   4     5880.49     6072.66     55.31 o 
   5  -1   4       67.63       47.11      1.90 o 
   6  -1   4      427.67      340.49      3.86 o 
   7  -1   4       11.84       11.98      2.05 o 
   8  -1   4      117.13      108.53      3.42 o 
   9  -1   4      247.08      253.79     14.56 o 
  10  -1   4      934.86      942.07      7.62 o 
  11  -1   4      183.01      162.80      4.09 o 
 -10   0   4      204.66      231.69      6.57 o 
  -9   0   4      151.07      167.18      5.47 o 
  -8   0   4      101.40      104.07      4.79 o 
  -7   0   4       51.97       53.92      2.30 o 
  -6   0   4     2229.04     2207.81     18.90 o 
  -5   0   4       50.98       50.43      1.90 o 
  -4   0   4      317.65      307.57      3.27 o 
  -3   0   4      172.51      186.34      2.29 o 
  -2   0   4    11529.15    11912.57     50.38 o 
  -1   0   4    39354.82    38581.22    126.55 o 
   0   0   4     1122.81     1168.86      3.70 o 
   1   0   4      315.17      296.73      8.36 o 
   2   0   4      241.42      231.04      2.41 o 
   3   0   4     2427.27     2648.93     13.52 o 
   4   0   4     8335.12     8178.75     17.33 o 
   5   0   4     1353.28     1442.20     21.57 o 
   6   0   4       40.35       30.20      2.07 o 
   7   0   4      315.74      296.22      3.70 o 
   8   0   4      444.99      441.95     16.34 o 
   9   0   4      850.54      879.93      6.83 o 
  10   0   4      364.76      369.31      5.06 o 
  11   0   4       57.29       60.03      3.28 o 
 -10   1   4      206.58      196.22      6.00 o 
  -9   1   4       77.58       58.67      4.23 o 
  -8   1   4     1187.19     1182.58      6.95 o 
  -7   1   4       81.19       80.00      2.38 o 
  -6   1   4        2.60        4.56      1.66 o 
  -5   1   4        2.08        2.54      2.13 o 
  -4   1   4     1073.63     1102.90     10.56 o 
  -3   1   4     2512.95     2319.15     40.24 o 
  -2   1   4      319.39      499.53      3.03 o 
  -1   1   4     2725.21     2596.47      8.74 o 
   0   1   4       53.20       64.55      1.11 o 
   1   1   4       63.97       69.48      1.07 o 
   2   1   4      128.80      135.46      2.52 o 
   3   1   4     2827.89     2959.33     11.44 o 
   4   1   4     7196.68     6641.26     36.03 o 
   5   1   4       98.63       70.97      1.89 o 
   6   1   4      523.74      520.47     16.74 o 
   7   1   4        1.84        3.87      1.75 o 
   8   1   4      927.26      900.72      6.26 o 
   9   1   4     1269.87     1275.70      9.86 o 
  10   1   4        5.08        1.31      2.24 o 
  11   1   4      136.08      131.30      3.76 o 
  12   1   4       78.17       76.93      5.64 o 
  -9   2   4       19.26       22.89      2.43 o 
  -8   2   4      693.99      773.16      8.85 o 
  -7   2   4        7.13       15.99      2.64 o 
  -6   2   4      135.62      124.10      2.51 o 
  -5   2   4       27.82       33.44      1.88 o 
  -4   2   4      714.87      624.75     11.49 o 
  -3   2   4     6200.26     5964.07     26.27 o 
  -2   2   4     2082.94     2072.22     16.55 o 
  -1   2   4      904.77      908.53      6.57 o 
   0   2   4      301.37      322.99      2.74 o 
   1   2   4     1584.10     1649.15     14.89 o 
   2   2   4     2476.55     2509.48     16.64 o 
   3   2   4     5503.07     5614.66     20.01 o 
   4   2   4      475.30      349.30      3.79 o 
   5   2   4      570.44      608.45      3.92 o 
   6   2   4      285.92      243.37      2.99 o 
   7   2   4       28.26       27.51      1.90 o 
   8   2   4      346.82      341.14      4.06 o 
   9   2   4      205.19      178.08      3.56 o 
  10   2   4      249.13      232.96      9.97 o 
  11   2   4     1328.20     1299.99     14.09 o 
  12   2   4      123.64      131.11      6.27 o 
  -9   3   4      216.77      267.54      6.20 o 
  -8   3   4      618.19      650.45      7.93 o 
  -7   3   4     1420.59     1424.32      7.17 o 
  -6   3   4      111.15       98.01      2.36 o 
  -5   3   4       15.57       12.63      1.43 o 
  -4   3   4       72.90       85.16      1.84 o 
  -3   3   4     6658.55     6707.72     14.93 o 
  -2   3   4     1461.02     1523.84     13.90 o 
  -1   3   4        7.56        9.78      3.09 o 
   0   3   4      571.11      570.43      2.98 o 
   1   3   4     3496.64     3322.29     17.44 o 
   2   3   4     2738.51     2665.75      6.38 o 
   3   3   4       31.24       19.25      0.72 o 
   4   3   4      815.98      900.01      4.34 o 
   5   3   4     5360.59     5714.23     11.27 o 
   6   3   4     1051.00     1144.77      5.58 o 
   7   3   4       17.10       27.73      1.82 o 
   8   3   4        2.26        0.43      1.63 o 
   9   3   4     1548.59     1533.88      8.04 o 
  10   3   4      980.39     1005.32     26.79 o 
  11   3   4      369.59      368.53      8.56 o 
  12   3   4        2.04        4.10      4.76 o 
  -9   4   4      674.97      723.50      9.70 o 
  -8   4   4      296.27      312.92      6.59 o 
  -7   4   4        3.21        3.06      2.30 o 
  -6   4   4       93.10      101.49      2.34 o 
  -5   4   4      754.57      724.39      6.57 o 
  -4   4   4      787.50      828.79      3.82 o 
  -3   4   4     2375.56     2549.68     12.58 o 
  -2   4   4      218.12      196.03      3.50 o 
  -1   4   4      410.19      424.83      6.94 o 
   0   4   4     3044.15     3013.48      9.80 o 
   1   4   4      191.22      159.30      1.88 o 
   2   4   4     3517.16     3705.59     14.87 o 
   3   4   4     3195.76     3367.16      6.87 o 
   4   4   4     4694.08     4608.59      9.74 o 
   5   4   4     1569.20     1424.25     12.83 o 
   6   4   4       15.78       16.90      2.06 o 
   7   4   4      134.48      130.02      6.72 o 
   8   4   4      141.20      143.67      5.02 o 
   9   4   4     1959.80     1915.94     49.49 o 
  10   4   4      378.96      405.58      8.40 o 
  11   4   4        5.81       11.02      5.08 o 
  12   4   4       79.31       83.33      6.00 o 
  -9   5   4      191.56      200.38      6.85 o 
  -8   5   4       66.17       83.71      3.39 o 
  -7   5   4      272.14      271.07      6.35 o 
  -6   5   4        4.09        4.69      2.00 o 
  -5   5   4      748.81      735.39      7.70 o 
  -4   5   4       24.47       25.56      1.33 o 
  -3   5   4      164.05      167.40      1.75 o 
  -2   5   4     2761.60     2615.33     23.16 o 
  -1   5   4      982.83     1017.26     13.70 o 
   0   5   4      505.56      541.39      7.84 o 
   1   5   4       19.33       16.54      1.37 o 
   2   5   4      102.53       99.30      1.57 o 
   3   5   4     2354.52     2225.91      4.79 o 
   4   5   4      556.06      464.71      2.54 o 
   5   5   4      538.52      401.44      3.71 o 
   6   5   4      415.33      411.10      2.96 o 
   7   5   4     2639.63     2554.47     12.74 o 
   8   5   4        2.45        6.53      6.58 o 
   9   5   4      760.45      750.90     10.25 o 
  10   5   4      833.49      806.42     10.99 o 
  11   5   4      184.58      171.42      7.03 o 
  12   5   4      716.98      735.23     11.79 o 
  -8   6   4        1.06        0.75      2.83 o 
  -7   6   4      186.63      203.46      6.10 o 
  -6   6   4        6.36        1.93      2.18 o 
  -5   6   4      360.06      366.18      6.80 o 
  -4   6   4       20.87       19.66      2.19 o 
  -3   6   4      264.14      255.85      3.47 o 
  -2   6   4     3957.11     3818.66     34.78 o 
  -1   6   4       88.97      110.12      2.43 o 
   0   6   4      324.70      303.73      3.28 o 
   1   6   4      208.07      169.54      2.65 o 
   2   6   4      215.00      207.94      1.87 o 
   3   6   4     6961.00     6788.01     34.48 o 
   4   6   4     6495.54     6574.67     20.61 o 
   5   6   4      472.90      494.99      3.11 o 
   6   6   4      226.83      223.28      2.36 o 
   7   6   4      428.65      420.61      6.81 o 
   8   6   4      323.98      320.40      6.50 o 
   9   6   4     2058.11     2106.53     15.89 o 
  10   6   4       31.97       27.79      5.04 o 
  11   6   4        1.19       -4.09      4.98 o 
  12   6   4      328.10      331.75      8.90 o 
  -7   7   4      354.74      357.79      7.77 o 
  -6   7   4       93.84      103.12      4.98 o 
  -5   7   4        4.28        6.26      2.33 o 
  -4   7   4     1407.79     1347.88      7.69 o 
  -3   7   4      853.13      876.94      6.13 o 
  -2   7   4     3554.83     3702.27     42.12 o 
  -1   7   4      708.33      740.64      6.31 o 
   0   7   4        0.82        2.62      1.98 o 
   1   7   4      562.02      511.29     13.65 o 
   2   7   4       19.53       23.54      1.04 o 
   3   7   4     1177.68     1111.09     14.68 o 
   4   7   4     3866.52     3922.79     16.92 o 
   5   7   4     1656.92     1683.72      9.95 o 
   6   7   4     2432.91     2489.70     32.46 o 
   7   7   4      572.20      617.84     11.67 o 
   8   7   4      511.41      491.09     11.27 o 
   9   7   4      506.40      505.11      8.93 o 
  10   7   4      464.93      466.33      8.93 o 
  11   7   4      166.56      183.95      7.33 o 
  12   7   4      177.98      190.33      7.69 o 
  -7   8   4      152.70      173.16      8.18 o 
  -6   8   4        1.15        1.71      4.09 o 
  -5   8   4       76.97       80.72      2.96 o 
  -4   8   4      270.51      271.96      4.17 o 
  -3   8   4      614.48      632.50      8.84 o 
  -2   8   4      828.65      839.05      6.27 o 
  -1   8   4       32.26       25.34      3.18 o 
   0   8   4      245.84      246.43      3.72 o 
   1   8   4      589.47      593.00      5.34 o 
   2   8   4      614.79      668.05     12.15 o 
   3   8   4      181.64      214.44      7.16 o 
   4   8   4       18.25       19.25      2.94 o 
   5   8   4     1130.97     1120.55      6.65 o 
   6   8   4       21.39       23.68      7.81 o 
   7   8   4      145.53      118.92      3.44 o 
   8   8   4     1435.18     1419.42      9.37 o 
   9   8   4      117.17      113.11      5.58 o 
  10   8   4     1356.72     1320.30     14.01 o 
  11   8   4      324.02      330.21      8.85 o 
  12   8   4       28.00       22.22      5.78 o 
  -6   9   4       58.28       61.92      5.42 o 
  -5   9   4        1.49        3.65      4.21 o 
  -4   9   4      300.14      288.77      4.55 o 
  -3   9   4      447.42      409.74      5.93 o 
  -2   9   4      409.81      380.32      5.49 o 
  -1   9   4      191.12      179.05      3.74 o 
   0   9   4      487.27      482.14     13.32 o 
   1   9   4       62.70       48.91      2.68 o 
   2   9   4        5.85        7.14      2.38 o 
   3   9   4        0.97        2.53      1.06 o 
   4   9   4      408.97      388.25      3.92 o 
   5   9   4       11.66       21.10      2.17 o 
   6   9   4      832.67      819.55      6.54 o 
   7   9   4       34.13       34.04      4.36 o 
   8   9   4      205.21      222.69      4.68 o 
   9   9   4      318.98      318.38     15.50 o 
  10   9   4     1420.29     1498.22     15.02 o 
  11   9   4       45.14       39.92      5.53 o 
  12   9   4      239.40      232.89      8.03 o 
  -5  10   4        6.91        6.29      4.33 o 
  -4  10   4        1.59        0.68      2.60 o 
  -3  10   4       57.03       55.55      4.01 o 
  -2  10   4      835.85      819.23     12.03 o 
  -1  10   4     1135.83     1111.58     10.41 o 
   0  10   4      363.77      355.04     10.11 o 
   1  10   4      231.09      235.46      5.01 o 
   2  10   4      496.70      442.48      5.45 o 
   3  10   4      854.13      858.67     10.04 o 
   4  10   4     1458.94     1499.93     13.02 o 
   5  10   4     1454.10     1484.31      8.08 o 
   6  10   4     1717.03     1796.59     27.33 o 
   7  10   4     1165.68     1111.81     23.14 o 
   8  10   4     1462.16     1429.90     11.08 o 
   9  10   4      748.83      719.72     12.09 o 
  10  10   4      440.87      467.52      6.86 o 
  11  10   4       77.73       79.35      6.01 o 
  -4  11   4        0.45       -1.24      4.76 o 
  -3  11   4      474.05      468.66     11.47 o 
  -2  11   4      682.06      720.84      7.20 o 
  -1  11   4      588.97      579.70      6.46 o 
   0  11   4      121.45      133.74      4.24 o 
   1  11   4      235.44      243.22      5.91 o 
   2  11   4      449.28      431.15      8.05 o 
   3  11   4     1084.71     1062.25     11.65 o 
   4  11   4     1329.56     1289.78     13.01 o 
   5  11   4      894.95      928.02     11.56 o 
   6  11   4     2007.27     1986.17     13.17 o 
   7  11   4      907.64      847.48      9.15 o 
   8  11   4      372.84      383.45     11.35 o 
   9  11   4       89.11       85.98      4.09 o 
  10  11   4      215.24      215.42      8.30 o 
  11  11   4      338.86      337.38     12.01 o 
  -3  12   4      501.10      551.43     10.37 o 
  -2  12   4      619.90      623.02     12.29 o 
  -1  12   4       45.77       44.89      3.59 o 
   0  12   4      157.48      138.92      4.43 o 
   1  12   4      169.86      168.39      6.45 o 
   2  12   4      423.40      396.71      8.30 o 
   3  12   4      761.47      746.67     10.60 o 
   4  12   4       91.60       89.72      5.94 o 
   5  12   4      108.32       80.07      5.60 o 
   6  12   4      170.46      173.27      7.15 o 
   7  12   4       18.46       23.46      5.19 o 
   8  12   4       23.54       37.11      5.22 o 
   9  12   4        1.88        0.10      3.12 o 
  10  12   4       39.74       43.86      8.02 o 
  -1  13   4       53.56       41.99      5.62 o 
   0  13   4       38.28       37.59      5.05 o 
   1  13   4        1.08        5.26      4.74 o 
   2  13   4       52.41       45.63      5.05 o 
   3  13   4       11.97       17.96      5.24 o 
   4  13   4       10.21       15.42      4.82 o 
   5  13   4      236.52      235.64      7.49 o 
   6  13   4        8.59       10.78      5.10 o 
   7  13   4      842.97      819.05     12.60 o 
   8  13   4        1.24        5.35      5.64 o 
   9  13   4      248.06      228.32      8.39 o 
   1  14   4        0.18       -2.17      4.88 o 
   2  14   4       50.25       57.03      5.96 o 
   3  14   4       40.73       35.78      5.51 o 
   4  14   4      291.45      307.36      8.65 o 
   5  14   4       63.56       55.98      5.90 o 
   6  14   4        6.81        9.33      5.82 o 
   7  14   4     1147.67     1094.44     14.89 o 
   8  14   4      255.93      211.32      8.76 o 
  -6 -12   5       14.83       21.23      3.12 o 
  -5 -12   5      115.83      137.21      6.11 o 
  -4 -12   5       30.14       18.46      4.56 o 
  -3 -12   5      110.65      102.43      5.69 o 
  -2 -12   5      454.19      465.89      8.81 o 
  -1 -12   5       15.08       20.11      4.53 o 
   0 -12   5       80.42       84.63      5.38 o 
   1 -12   5        1.02       -1.67      2.52 o 
  -7 -11   5       84.52       85.26      3.84 o 
  -6 -11   5      286.66      274.67      5.05 o 
  -5 -11   5       16.89       10.73      2.77 o 
  -4 -11   5      723.09      733.73      8.89 o 
  -3 -11   5        4.35       -1.48      4.10 o 
  -2 -11   5        7.87        7.74      4.07 o 
  -1 -11   5      293.49      302.39      7.27 o 
   0 -11   5       33.30       35.32      2.63 o 
   1 -11   5        6.68        5.67      2.56 o 
   2 -11   5      146.71      131.42      3.84 o 
   3 -11   5       52.52       51.40      3.42 o 
  -8 -10   5       32.27       25.24      3.20 o 
  -7 -10   5        7.55        7.05      2.92 o 
  -6 -10   5      228.75      233.94      4.61 o 
  -5 -10   5       15.87       18.44      2.68 o 
  -4 -10   5       36.78       39.83      2.83 o 
  -3 -10   5      247.63      256.18      8.52 o 
  -2 -10   5      588.35      628.22      8.66 o 
  -1 -10   5       84.68       92.92      5.02 o 
   0 -10   5      271.38      239.13      7.60 o 
   1 -10   5        6.91       15.24      2.63 o 
   2 -10   5      137.39      123.67      3.70 o 
   3 -10   5      752.80      752.24      7.16 o 
   4 -10   5      340.84      331.26      5.44 o 
  -9  -9   5      114.74      120.17      6.60 o 
  -8  -9   5      334.09      348.93     15.74 o 
  -7  -9   5        8.67        5.68      2.88 o 
  -6  -9   5       38.59       43.93      3.09 o 
  -5  -9   5      148.26      148.81      5.46 o 
  -4  -9   5       19.97       20.95      2.63 o 
  -3  -9   5      289.43      301.71      6.25 o 
  -2  -9   5      657.83      714.80      8.83 o 
  -1  -9   5      894.75      965.34     15.21 o 
   0  -9   5      356.04      295.80      3.99 o 
   1  -9   5      399.93      403.67     11.10 o 
   2  -9   5      309.57      306.90     11.26 o 
   3  -9   5      325.07      373.79      5.18 o 
   4  -9   5      369.53      404.71      7.67 o 
   5  -9   5       19.81       32.16      6.57 o 
   6  -9   5      427.47      454.27     23.68 o 
  -9  -8   5       70.83       61.96      5.93 o 
  -8  -8   5      971.26      999.57     15.06 o 
  -7  -8   5       32.40       34.26      3.23 o 
  -6  -8   5      237.41      234.06      4.41 o 
  -5  -8   5       55.25       64.23      3.00 o 
  -4  -8   5       36.02       30.58      2.70 o 
  -3  -8   5     2636.85     2663.23     52.96 o 
  -2  -8   5      205.87      245.68      3.15 o 
  -1  -8   5       34.84       32.19      1.64 o 
   0  -8   5      119.93      113.20      6.08 o 
   1  -8   5      900.07      906.04     10.80 o 
   2  -8   5       13.53       22.39      2.48 o 
   3  -8   5      141.05      143.78      3.63 o 
   4  -8   5        3.45       -1.41      4.10 o 
   5  -8   5      197.98      183.11     10.67 o 
   6  -8   5      457.77      433.34      6.04 o 
   7  -8   5        8.29        6.94      3.56 o 
 -10  -7   5      243.14      244.89     12.34 o 
  -9  -7   5      538.65      537.95      6.44 o 
  -8  -7   5     1592.77     1551.82     14.92 o 
  -7  -7   5       27.68       21.96      3.33 o 
  -6  -7   5       60.67       53.20      3.06 o 
  -5  -7   5     2038.23     2045.98     44.33 o 
  -4  -7   5      582.56      598.98      5.43 o 
  -3  -7   5     2713.44     2668.24     16.61 o 
  -2  -7   5      190.42      196.09      2.72 o 
  -1  -7   5       29.84       35.37      3.31 o 
   0  -7   5       79.99       78.90      2.21 o 
   1  -7   5       23.65       28.26      2.11 o 
   2  -7   5     1537.31     1473.38      7.76 o 
   3  -7   5      218.36      200.35      3.76 o 
   4  -7   5      628.47      621.46      6.00 o 
   5  -7   5      202.84      190.00      4.34 o 
   6  -7   5      222.44      240.75      4.81 o 
   7  -7   5       97.17       91.33      8.46 o 
 -10  -6   5      946.07      974.62     10.39 o 
  -9  -6   5     1079.42     1040.68      8.23 o 
  -8  -6   5      172.97      158.42      4.06 o 
  -7  -6   5      192.26      180.70      5.95 o 
  -6  -6   5      487.99      494.10     10.13 o 
  -5  -6   5      826.09      792.85     16.98 o 
  -4  -6   5      139.02      148.76      3.09 o 
  -3  -6   5      196.26      177.44      2.62 o 
  -2  -6   5      395.06      408.54      5.28 o 
  -1  -6   5      177.49      189.89      3.10 o 
   0  -6   5       70.32       88.45      2.06 o 
   1  -6   5      909.68      922.65      5.51 o 
   2  -6   5      467.35      482.19      4.44 o 
   3  -6   5        1.47       -1.58      3.54 o 
   4  -6   5      466.09      456.57     10.52 o 
   5  -6   5        9.46        6.89      2.83 o 
   6  -6   5       91.26       72.93      3.73 o 
   7  -6   5      587.91      584.67      8.01 o 
   8  -6   5       94.07       82.65      4.03 o 
 -10  -5   5      176.77      186.74      4.34 o 
  -9  -5   5      446.07      406.29      5.48 o 
  -8  -5   5       44.05       46.31      3.84 o 
  -7  -5   5      821.23      770.61      6.51 o 
  -6  -5   5     1386.31     1368.02     32.64 o 
  -5  -5   5      660.53      636.20      9.53 o 
  -4  -5   5       13.46       17.80      2.27 o 
  -3  -5   5       18.29       24.42      1.40 o 
  -2  -5   5     2811.08     2845.69     20.30 o 
  -1  -5   5      605.44      665.36      3.85 o 
   0  -5   5        6.11       16.60      1.37 o 
   1  -5   5      854.05      870.00      4.95 o 
   2  -5   5     1578.09     1508.17      9.68 o 
   3  -5   5      239.57      198.72      5.91 o 
   4  -5   5     1535.87     1477.24      7.82 o 
   5  -5   5        0.08       -0.42      2.51 o 
   6  -5   5      388.83      388.12      5.14 o 
   7  -5   5     1084.62     1089.76      8.14 o 
   8  -5   5      134.78      123.96      4.17 o 
   9  -5   5      356.38      448.11     17.03 o 
 -10  -4   5       28.23       25.87      4.72 o 
  -9  -4   5      257.37      248.35      4.52 o 
  -8  -4   5      407.76      398.48      5.45 o 
  -7  -4   5     1517.57     1395.26     12.15 o 
  -6  -4   5       17.99       15.43      2.45 o 
  -5  -4   5      333.64      368.06      7.94 o 
  -4  -4   5     2063.61     2086.52     36.94 o 
  -3  -4   5     1203.79     1193.20     24.45 o 
  -2  -4   5     3017.63     2839.51      6.66 o 
  -1  -4   5        2.98        7.55      2.27 o 
   0  -4   5      449.26      484.32      5.67 o 
   1  -4   5      558.70      488.29      3.50 o 
   2  -4   5     5376.98     5360.84     12.51 o 
   3  -4   5     2433.67     2266.00     18.64 o 
   4  -4   5        1.58        1.48      3.31 o 
   5  -4   5      164.73      148.40      3.42 o 
   6  -4   5      231.61      206.43      5.62 o 
   7  -4   5     2829.06     2844.99     91.70 o 
   8  -4   5       78.48       87.72      3.20 o 
   9  -4   5      343.50      345.53      7.70 o 
  10  -4   5        0.60        3.81      4.30 o 
 -10  -3   5       10.24        9.46      2.49 o 
  -9  -3   5      822.90      826.18     13.21 o 
  -8  -3   5      898.00      866.77      6.82 o 
  -7  -3   5      134.34      107.69      3.32 o 
  -6  -3   5      681.35      702.84      6.22 o 
  -5  -3   5       87.27      101.93      5.72 o 
  -4  -3   5     1550.41     1529.16     11.62 o 
  -3  -3   5     1185.66     1213.04     12.42 o 
  -2  -3   5     5883.52     5855.85     38.07 o 
  -1  -3   5       24.18       33.00      1.04 o 
   0  -3   5      398.62      371.94      2.83 o 
   1  -3   5      102.56       92.38      3.43 o 
   2  -3   5     1027.45      959.57      6.70 o 
   3  -3   5      445.09      406.03     10.66 o 
   4  -3   5      135.81      157.27      4.22 o 
   5  -3   5     3293.30     3341.94     15.64 o 
   6  -3   5        5.33        8.81      2.17 o 
   7  -3   5       92.26      115.99      3.27 o 
   8  -3   5        1.76        1.77      2.43 o 
   9  -3   5        0.60       -1.85      2.55 o 
  10  -3   5      274.10      278.94      4.90 o 
 -10  -2   5      165.89      170.48      3.84 o 
  -9  -2   5     2058.62     2057.29     17.98 o 
  -8  -2   5      832.33      767.34      8.75 o 
  -7  -2   5       16.49       16.71      2.40 o 
  -6  -2   5       37.67       26.91      2.26 o 
  -5  -2   5       61.17       54.38      2.23 o 
  -4  -2   5     4961.82     4882.54     14.93 o 
  -3  -2   5     2974.96     3074.50     29.46 o 
  -2  -2   5      192.37      163.65      1.44 o 
  -1  -2   5       94.62       88.51      4.32 o 
   0  -2   5     1693.93     1769.12     27.15 o 
   1  -2   5      351.23      450.01      4.62 o 
   2  -2   5       73.17       64.63      1.19 o 
   3  -2   5      122.02      133.07      4.10 o 
   4  -2   5      377.18      460.00      3.31 o 
   5  -2   5     1683.44     1627.45      7.39 o 
   6  -2   5       27.11       29.53      2.14 o 
   7  -2   5      160.76      162.58      4.79 o 
   8  -2   5     1100.51     1056.29      7.41 o 
   9  -2   5       83.48       65.23      3.14 o 
  10  -2   5      447.32      469.11      5.90 o 
  11  -2   5       10.66       14.41      2.79 o 
 -10  -1   5       21.45       26.47      4.39 o 
  -9  -1   5      787.15      794.92      6.60 o 
  -8  -1   5      127.55      120.75      3.24 o 
  -7  -1   5      212.41      219.98      3.59 o 
  -6  -1   5     2237.35     2160.49      8.89 o 
  -5  -1   5       32.89       21.90      3.49 o 
  -4  -1   5     1342.29     1294.27      7.74 o 
  -3  -1   5      183.87      194.72     28.15 o 
  -2  -1   5      231.08      241.29      2.71 o 
  -1  -1   5     2900.04     2905.93     19.96 o 
   0  -1   5      497.19      534.58      5.04 o 
   1  -1   5      664.88      746.29     10.59 o 
   2  -1   5      395.25      398.27      6.67 o 
   3  -1   5     4734.03     4478.67     52.40 o 
   4  -1   5       19.76       42.60      0.58 o 
   5  -1   5        5.81        5.53      3.60 o 
   6  -1   5      756.60      771.08     12.65 o 
   7  -1   5      664.81      687.79      5.57 o 
   8  -1   5     3965.50     3814.22     66.82 o 
   9  -1   5      111.12       88.81      3.21 o 
  10  -1   5      347.12      336.84      5.39 o 
  11  -1   5       28.39       27.58      2.93 o 
 -10   0   5       85.82       96.29      5.22 o 
  -9   0   5      263.78      270.80      4.14 o 
  -8   0   5       62.88       65.30      2.59 o 
  -7   0   5      519.63      503.38      4.84 o 
  -6   0   5      659.52      651.32      7.66 o 
  -5   0   5        2.49        7.99      2.14 o 
  -4   0   5      264.84      303.56     14.05 o 
  -3   0   5      348.79      328.58      3.07 o 
  -2   0   5     5364.52     5616.98     14.86 o 
  -1   0   5    12509.82    12543.64     56.12 o 
   0   0   5       19.82       23.69      1.04 o 
   1   0   5     3278.74     3183.88     17.28 o 
   2   0   5       21.02       33.51      0.93 o 
   3   0   5     6653.79     6488.09     43.52 o 
   4   0   5     2694.60     2696.75     15.25 o 
   5   0   5      200.73      215.61      2.96 o 
   6   0   5     2880.99     2858.79     55.86 o 
   7   0   5      379.74      415.09      4.37 o 
   8   0   5     1219.25     1200.02      7.55 o 
   9   0   5       28.33       21.24      2.58 o 
  10   0   5        5.35        4.65      2.77 o 
  11   0   5      213.22      208.48      4.49 o 
 -10   1   5       31.40       29.15      4.07 o 
  -9   1   5       18.44       12.47      3.61 o 
  -8   1   5     1368.68     1347.80      7.78 o 
  -7   1   5       33.25       29.27      2.20 o 
  -6   1   5      422.88      421.73      4.19 o 
  -5   1   5       13.08       17.36      7.92 o 
  -4   1   5      273.24      303.21      3.21 o 
  -3   1   5     6617.70     6890.63     28.78 o 
  -2   1   5     1216.29     1199.12      5.02 o 
  -1   1   5      962.57     1158.91     15.87 o 
   0   1   5      828.10      844.88      7.00 o 
   1   1   5     2015.53     1815.97     16.76 o 
   2   1   5     1637.29     1571.36      9.23 o 
   3   1   5     5402.78     5248.82     32.28 o 
   4   1   5      580.60      669.25      2.59 o 
   5   1   5     1327.61     1489.10      6.45 o 
   6   1   5    11571.88    11674.14     91.43 o 
   7   1   5       61.68       69.23      2.39 o 
   8   1   5      352.65      325.95      8.94 o 
   9   1   5        0.18       -1.26      2.32 o 
  10   1   5       33.94       38.93      2.88 o 
  11   1   5      413.05      413.29     12.03 o 
  12   1   5        0.48        0.05      4.26 o 
  -9   2   5       13.64       10.38      3.35 o 
  -8   2   5      888.56      880.05      7.51 o 
  -7   2   5      618.87      591.64      5.08 o 
  -6   2   5      756.65      737.68     12.13 o 
  -5   2   5     1545.90     1532.05      6.91 o 
  -4   2   5      479.61      520.37      3.90 o 
  -3   2   5     3613.60     3553.91     43.62 o 
  -2   2   5      853.90      819.60      3.09 o 
  -1   2   5      672.26      720.12      4.90 o 
   0   2   5     4658.12     4711.66     39.46 o 
   1   2   5     3634.53     3563.27     31.74 o 
   2   2   5      163.64      205.77      2.08 o 
   3   2   5     2220.08     2163.84     12.93 o 
   4   2   5     2862.40     2965.38     19.28 o 
   5   2   5        2.36        4.83      1.56 o 
   6   2   5      788.05      709.86     14.63 o 
   7   2   5       45.95       59.96      3.88 o 
   8   2   5      117.51      124.73      3.02 o 
   9   2   5      473.45      471.71      5.14 o 
  10   2   5        2.16        0.66      2.29 o 
  11   2   5      484.43      495.72      5.81 o 
  12   2   5        0.46       -4.67      4.76 o 
  -9   3   5      831.26      868.45      9.84 o 
  -7   3   5       92.13       99.32      2.62 o 
  -6   3   5     1150.75     1124.40      8.11 o 
  -5   3   5     2754.74     2717.77      9.04 o 
  -4   3   5       18.00       21.48      1.50 o 
  -3   3   5      387.32      315.04      3.56 o 
  -2   3   5     2615.00     2754.69     17.04 o 
  -1   3   5     2357.77     2362.79     22.87 o 
   0   3   5     3662.14     3661.23      7.36 o 
   1   3   5      126.09      126.08      1.71 o 
   2   3   5      238.33      284.58      5.77 o 
   3   3   5       10.96        3.19      0.73 o 
   4   3   5     3694.29     3584.33     18.23 o 
   5   3   5       59.28       63.74      1.64 o 
   6   3   5       22.17       18.36      1.96 o 
   7   3   5      575.45      598.90     11.46 o 
   8   3   5      349.06      351.81      4.08 o 
   9   3   5     2906.03     2754.72     13.65 o 
  10   3   5      137.56      108.28      3.99 o 
  11   3   5       60.67       64.61      5.96 o 
  12   3   5      113.01      106.05      6.32 o 
  -9   4   5      156.92      189.89      8.16 o 
  -7   4   5      701.92      719.24      7.67 o 
  -6   4   5     1164.72     1255.62     17.61 o 
  -5   4   5        3.89        3.57      1.33 o 
  -4   4   5     1790.28     1868.01     18.42 o 
  -3   4   5      192.33      217.51      2.05 o 
  -2   4   5     1534.89     1662.87     14.65 o 
  -1   4   5     2175.36     2243.32      6.88 o 
   0   4   5      356.89      365.56      2.81 o 
   1   4   5      864.09      831.40     10.42 o 
   2   4   5     1059.77      998.12      5.52 o 
   3   4   5     1814.29     1873.24     10.26 o 
   4   4   5      457.79      381.57      3.54 o 
   5   4   5      382.94      436.21      3.52 o 
   6   4   5     2348.89     2471.30      8.39 o 
   7   4   5     3552.95     3618.75     13.29 o 
   8   4   5      386.99      377.13      4.10 o 
   9   4   5       99.93       96.39      8.42 o 
  10   4   5      168.04      175.66      3.50 o 
  11   4   5      699.50      731.37     11.27 o 
  12   4   5      307.62      326.49      8.92 o 
  -8   5   5        1.43        2.82      3.56 o 
  -7   5   5      259.70      278.40      6.33 o 
  -6   5   5        1.99        6.72      2.02 o 
  -5   5   5       17.04       16.70      2.12 o 
  -4   5   5        4.18        9.49      1.15 o 
  -3   5   5       52.03       54.96      1.29 o 
  -2   5   5     1665.23     1639.20      8.50 o 
  -1   5   5      600.04      635.42      5.33 o 
   0   5   5      561.61      485.10      3.56 o 
   1   5   5       35.69       23.74      1.39 o 
   2   5   5      712.24      624.24     10.87 o 
   3   5   5        2.06        4.06      0.85 o 
   4   5   5     2826.81     2793.55     21.30 o 
   5   5   5     3954.89     3999.43     25.01 o 
   6   5   5     1559.89     1583.34      5.85 o 
   7   5   5     4719.96     4616.77     38.96 o 
   8   5   5      118.08      123.63      4.84 o 
   9   5   5       15.52       18.90      5.37 o 
  10   5   5       35.93       40.91      5.25 o 
  11   5   5      384.98      399.75      9.36 o 
  12   5   5     1771.44     1792.34     17.66 o 
  -8   6   5       40.41       41.98      4.50 o 
  -7   6   5       94.14       96.66      4.89 o 
  -6   6   5       83.62       76.42      2.78 o 
  -5   6   5     2135.16     2162.78      9.70 o 
  -4   6   5      596.50      597.70      5.27 o 
  -3   6   5       58.19       65.58      2.38 o 
  -2   6   5      603.47      597.72      4.74 o 
  -1   6   5      200.55      218.65      1.89 o 
   0   6   5     7232.49     7086.35     81.30 o 
   1   6   5     5045.83     5136.22     63.53 o 
   2   6   5     3090.12     3267.90     30.47 o 
   3   6   5     3067.23     3343.34     13.53 o 
   4   6   5        8.50       17.63      1.15 o 
   5   6   5     2674.73     2699.28     19.38 o 
   6   6   5      947.69      956.80      7.70 o 
   7   6   5     2046.57     2003.59     21.32 o 
   8   6   5      528.00      525.00      4.50 o 
   9   6   5       16.31        9.34      4.73 o 
  10   6   5     1677.27     1635.32     15.26 o 
  11   6   5      442.99      427.19      9.38 o 
  12   6   5       35.68       38.52      5.98 o 
  -7   7   5       34.60       34.04      4.45 o 
  -6   7   5      181.31      184.47      5.91 o 
  -5   7   5     1032.13     1039.15     14.19 o 
  -4   7   5      493.23      479.40      5.01 o 
  -3   7   5     1402.81     1392.79      7.68 o 
  -2   7   5       38.30       42.23      2.46 o 
  -1   7   5        0.82        5.95      4.01 o 
   0   7   5     3436.68     3388.59     43.42 o 
   1   7   5     4564.82     4717.76     15.01 o 
   2   7   5        5.80       11.09      1.02 o 
   3   7   5      272.14      325.38      2.71 o 
   4   7   5      812.84      776.67      4.19 o 
   5   7   5     3941.48     3795.57     15.28 o 
   6   7   5      935.14      909.99      7.88 o 
   7   7   5       48.33       50.64      1.78 o 
   8   7   5      902.18      872.77      7.36 o 
   9   7   5       83.99       77.14      5.21 o 
  10   7   5      567.02      543.13      9.49 o 
  11   7   5      201.10      212.61      7.43 o 
  12   7   5      114.51      124.51      6.67 o 
  -7   8   5       77.97       81.40      5.45 o 
  -6   8   5      298.24      313.01      7.35 o 
  -5   8   5      358.90      401.08     10.13 o 
  -4   8   5      370.76      370.98      4.82 o 
  -3   8   5      550.60      563.58      5.51 o 
  -2   8   5     1011.77     1006.33      6.85 o 
  -1   8   5     2433.02     2426.47     44.44 o 
   0   8   5     1557.14     1578.21      8.07 o 
   1   8   5      115.43      111.52      8.02 o 
   2   8   5      419.34      441.33     13.51 o 
   3   8   5       15.27       21.45      1.27 o 
   4   8   5       23.95       36.12      1.59 o 
   5   8   5      535.32      553.71      4.89 o 
   6   8   5      401.56      410.37      4.70 o 
   7   8   5     1148.62     1177.51     11.85 o 
   8   8   5      659.19      645.13      6.60 o 
   9   8   5      184.68      179.43      6.03 o 
  10   8   5       37.21       33.04      4.94 o 
  11   8   5       82.36       83.64      5.86 o 
  12   8   5      980.78     1080.85     14.41 o 
  -6   9   5      606.16      609.17     10.14 o 
  -5   9   5      248.24      252.42      6.99 o 
  -4   9   5       19.62       16.53      2.67 o 
  -3   9   5      159.37      162.47      3.82 o 
  -2   9   5       13.90       15.93      2.66 o 
  -1   9   5      289.41      286.24      4.69 o 
   0   9   5       19.09       18.10      2.61 o 
   1   9   5      655.71      627.05     16.76 o 
   2   9   5        5.16        5.31      3.91 o 
   3   9   5       44.49       46.13      1.46 o 
   4   9   5        1.82        5.02      1.36 o 
   5   9   5      180.90      190.94      3.41 o 
   6   9   5     3057.52     2992.15     11.83 o 
   7   9   5      595.14      571.97      6.07 o 
   8   9   5      655.74      695.49      7.62 o 
   9   9   5       43.81       25.15      3.23 o 
  10   9   5      275.23      272.09      7.61 o 
  11   9   5      496.99      491.35      9.96 o 
  12   9   5      644.09      683.68     12.05 o 
  -5  10   5        7.04        6.10      4.26 o 
  -4  10   5      382.86      400.64      5.50 o 
  -3  10   5       82.31       71.63      3.29 o 
  -2  10   5      276.89      268.64      4.65 o 
  -1  10   5      384.54      360.95      6.01 o 
   0  10   5      132.92      126.05      3.83 o 
   1  10   5     2031.81     2007.14     10.20 o 
   2  10   5     2615.78     2597.09     11.52 o 
   3  10   5      289.78      270.35      4.60 o 
   4  10   5      312.20      331.21      5.01 o 
   5  10   5       32.23       38.75      2.37 o 
   6  10   5     1966.91     1947.15     12.68 o 
   7  10   5     1034.42     1049.60     22.34 o 
   8  10   5        2.43        1.59      2.89 o 
   9  10   5        4.88        1.55      3.18 o 
  10  10   5      415.60      427.72      6.59 o 
  11  10   5      613.74      626.70     10.99 o 
  -4  11   5      332.37      358.16      8.39 o 
  -3  11   5       45.06       52.49      3.35 o 
  -2  11   5       59.71       66.29      3.46 o 
  -1  11   5     1065.22     1054.49     14.66 o 
   0  11   5      833.05      831.31      8.07 o 
   1  11   5     1138.05     1171.79     15.87 o 
   2  11   5       99.60      116.42      3.87 o 
   3  11   5       27.24       31.96      3.45 o 
   4  11   5       95.27       66.30      5.10 o 
   5  11   5      310.63      295.09      7.56 o 
   6  11   5     1903.27     1963.62     32.26 o 
   7  11   5       89.81      117.86      3.75 o 
   8  11   5       52.31       54.12      3.53 o 
   9  11   5       66.77       59.69      3.69 o 
  10  11   5       33.68       39.88      3.66 o 
  11  11   5      820.03      855.61      9.28 o 
  -3  12   5        5.76        9.64      3.07 o 
  -2  12   5       23.35       23.49      3.16 o 
  -1  12   5      666.02      654.35      7.18 o 
   0  12   5     1574.58     1515.16     26.73 o 
   1  12   5      430.15      413.95      5.92 o 
   2  12   5        0.64        1.90      3.12 o 
   3  12   5        8.60       10.35      4.34 o 
   4  12   5       78.68       77.13      5.42 o 
   5  12   5      306.21      331.33      8.23 o 
   6  12   5       29.38       29.44      5.14 o 
   7  12   5        0.41        7.24      5.56 o 
   8  12   5       41.45       38.17      3.12 o 
   9  12   5       54.23       50.27      3.57 o 
  10  12   5       14.06       13.65      3.55 o 
  -1  13   5      452.14      426.61      8.22 o 
   0  13   5      434.23      433.79     10.42 o 
   1  13   5      114.11      108.55      5.91 o 
   2  13   5      104.76       90.32      5.72 o 
   3  13   5        2.34        1.70      4.55 o 
   4  13   5       26.69       24.52      4.87 o 
   5  13   5      356.67      384.97      8.89 o 
   6  13   5        1.98       -0.03      4.90 o 
   7  13   5      425.35      427.83      9.72 o 
   8  13   5      172.18      172.08      7.73 o 
   9  13   5        8.92        7.55      6.13 o 
   1  14   5        2.23        4.01      4.83 o 
   2  14   5      185.03      185.58      7.18 o 
   3  14   5      197.88      199.30      7.27 o 
   4  14   5       19.70       17.19      5.22 o 
   5  14   5        7.19        7.01      5.36 o 
   6  14   5      204.93      203.25      7.66 o 
   7  14   5      424.00      397.34     10.15 o 
   8  14   5        1.00       -0.33      5.73 o 
  -5 -12   6       93.55      106.30      5.64 o 
  -4 -12   6       95.99      123.16      5.74 o 
  -3 -12   6       77.07       79.97      5.30 o 
  -2 -12   6        4.13        6.30      4.08 o 
  -1 -12   6       15.00       13.00      4.19 o 
   0 -12   6       33.33       43.92      4.83 o 
  -7 -11   6      610.34      591.70     18.04 o 
  -6 -11   6      333.52      335.66      7.28 o 
  -5 -11   6       70.27       66.90      3.32 o 
  -4 -11   6      442.12      418.14      5.58 o 
  -3 -11   6       55.94       46.71      4.69 o 
  -2 -11   6     1021.31     1021.54     11.69 o 
  -1 -11   6      152.66      145.09      5.86 o 
   0 -11   6       10.15       -0.34      4.07 o 
   1 -11   6      194.75      193.89      4.06 o 
   2 -11   6       22.59       17.66      2.82 o 
  -8 -10   6       15.60       17.83      4.77 o 
  -7 -10   6       33.89       37.44      6.40 o 
  -6 -10   6       13.46       16.51      2.91 o 
  -5 -10   6      512.42      530.10      7.56 o 
  -4 -10   6       16.90       26.20      3.26 o 
  -3 -10   6       44.20       43.29      3.28 o 
  -2 -10   6       30.08       43.00      2.71 o 
  -1 -10   6       61.48       55.18      4.36 o 
   0 -10   6      523.08      499.94      5.25 o 
   1 -10   6      426.58      398.03      5.04 o 
   2 -10   6       13.75       17.79      3.53 o 
   3 -10   6      177.97      200.96     10.47 o 
   4 -10   6        7.43        6.21      2.96 o 
  -8  -9   6       89.49       98.36      3.88 o 
  -7  -9   6        4.73        4.79      2.82 o 
  -6  -9   6       76.82       93.03      3.60 o 
  -5  -9   6     1051.94     1063.17     12.16 o 
  -4  -9   6      990.50     1045.17     15.81 o 
  -3  -9   6       52.99       64.35      3.00 o 
  -2  -9   6      285.44      298.33      5.33 o 
  -1  -9   6        0.34        1.25      1.57 o 
   0  -9   6      393.31      354.92      5.95 o 
   1  -9   6     1020.93     1033.05      7.19 o 
   2  -9   6        4.03        2.15      2.49 o 
   3  -9   6        0.22        4.87      2.82 o 
   4  -9   6      130.62      107.64      5.44 o 
   5  -9   6      198.45      194.75      4.77 o 
  -9  -8   6      483.66      469.42      6.47 o 
  -8  -8   6      346.25      353.86      7.32 o 
  -7  -8   6      293.15      305.69     11.13 o 
  -6  -8   6     1492.63     1505.85     43.38 o 
  -5  -8   6       31.24       27.34      2.83 o 
  -4  -8   6      341.48      347.39      5.08 o 
  -3  -8   6      836.45      834.27      6.45 o 
  -2  -8   6      310.18      283.92      4.13 o 
  -1  -8   6     1929.54     1941.80     10.30 o 
   0  -8   6      270.63      269.20      3.66 o 
   1  -8   6      451.04      465.08      4.85 o 
   2  -8   6      111.83       97.52      3.11 o 
   3  -8   6        0.93       -0.17      2.47 o 
   4  -8   6      164.96      152.55      3.96 o 
   5  -8   6      131.36      148.56      4.19 o 
   6  -8   6      237.63      277.28      9.06 o 
  -9  -7   6      204.51      203.29      6.02 o 
  -8  -7   6       45.12       58.50      7.65 o 
  -7  -7   6     1140.19     1154.45     18.92 o 
  -6  -7   6      997.45     1003.37     30.25 o 
  -5  -7   6      497.14      487.98     18.73 o 
  -4  -7   6      186.75      194.95      3.68 o 
  -3  -7   6      500.28      534.69      5.03 o 
  -2  -7   6        0.94        1.56      1.13 o 
  -1  -7   6     1229.38     1293.68      8.81 o 
   0  -7   6        0.74        2.45      1.61 o 
   1  -7   6        2.22        3.48      1.94 o 
   2  -7   6        4.23        8.34      4.25 o 
   3  -7   6      818.66      772.08      6.24 o 
   4  -7   6      155.24      176.14      4.21 o 
   5  -7   6       90.79       58.06      5.65 o 
   6  -7   6      107.41       95.15      6.75 o 
   7  -7   6      352.65      332.19      5.77 o 
 -10  -6   6      385.00      390.44      9.90 o 
  -9  -6   6       69.91       75.25      4.06 o 
  -8  -6   6      261.27      263.40      4.85 o 
  -7  -6   6      133.54      135.59      7.29 o 
  -6  -6   6      475.51      472.89      9.64 o 
  -5  -6   6        2.00        9.98      2.19 o 
  -4  -6   6      246.60      262.16     14.83 o 
  -3  -6   6      358.70      375.14      5.20 o 
  -2  -6   6       25.96       28.71      1.25 o 
  -1  -6   6      459.88      446.17      5.68 o 
   0  -6   6       75.99       68.84      2.03 o 
   1  -6   6      417.06      417.90      4.17 o 
   2  -6   6       77.30       77.30      6.08 o 
   3  -6   6       78.93       61.23      4.11 o 
   4  -6   6       46.31       42.73      2.79 o 
   5  -6   6      511.60      477.35      6.35 o 
   6  -6   6      651.12      616.51      6.49 o 
   7  -6   6      382.50      358.01      9.03 o 
   8  -6   6        2.65        2.14      3.28 o 
 -10  -5   6       12.35       14.77      3.01 o 
  -9  -5   6       42.70       34.17      3.24 o 
  -8  -5   6      142.58      142.84      3.96 o 
  -7  -5   6        5.15        6.22      2.82 o 
  -6  -5   6      282.47      295.51      4.47 o 
  -5  -5   6      931.94      958.41     19.26 o 
  -4  -5   6       66.48       64.70      2.33 o 
  -3  -5   6     1303.54     1295.20     18.01 o 
  -2  -5   6      511.91      536.46      3.43 o 
  -1  -5   6        0.56        1.73      1.53 o 
   0  -5   6      152.43      121.63      2.14 o 
   1  -5   6      174.38      192.35      2.73 o 
   2  -5   6     2590.08     2510.87      8.95 o 
   3  -5   6      870.01      837.44      5.74 o 
   4  -5   6      231.85      223.86      4.92 o 
   5  -5   6      378.14      354.30      4.66 o 
   6  -5   6      857.06      891.16     17.46 o 
   7  -5   6      419.33      448.25     10.45 o 
   8  -5   6      146.77      127.72      4.71 o 
   9  -5   6       25.40       28.64      3.61 o 
 -10  -4   6        0.95        4.49      5.12 o 
  -9  -4   6      185.13      183.22      4.27 o 
  -8  -4   6      492.37      469.72      5.65 o 
  -7  -4   6        1.37        1.23      2.64 o 
  -6  -4   6      739.08      766.61      6.30 o 
  -5  -4   6      803.81      783.90     17.14 o 
  -4  -4   6      311.27      300.59      9.75 o 
  -3  -4   6     1093.41     1178.83     20.54 o 
  -2  -4   6      298.80      339.18      7.33 o 
  -1  -4   6     1331.66     1328.79     16.72 o 
   0  -4   6     7791.45     7848.91     19.75 o 
   1  -4   6       57.18       58.58      2.87 o 
   2  -4   6      368.73      311.08      9.31 o 
   3  -4   6        0.69       -0.22      1.74 o 
   4  -4   6      146.16      149.39      3.13 o 
   5  -4   6     1496.28     1431.04     20.17 o 
   6  -4   6      678.54      702.71      6.19 o 
   7  -4   6      368.33      355.16      7.38 o 
   8  -4   6      331.28      352.31      7.46 o 
   9  -4   6      233.66      230.55      6.83 o 
 -10  -3   6       29.94       24.44      2.90 o 
  -9  -3   6      385.21      375.93     10.45 o 
  -8  -3   6        0.61        4.14      2.62 o 
  -7  -3   6      969.70      955.14      7.13 o 
  -6  -3   6      750.33      721.79      9.66 o 
  -5  -3   6     2128.42     2079.26      9.18 o 
  -4  -3   6       81.45      100.63      2.77 o 
  -3  -3   6      519.10      521.57      9.11 o 
  -2  -3   6      469.84      474.36      2.83 o 
  -1  -3   6     3414.40     3777.99     42.50 o 
   0  -3   6     5492.75     5464.52     67.90 o 
   1  -3   6        0.57        0.32      1.08 o 
   2  -3   6       26.47       57.02      2.30 o 
   3  -3   6       22.05       25.73      1.67 o 
   4  -3   6      143.77      139.55      4.06 o 
   5  -3   6     1508.20     1457.90     10.99 o 
   6  -3   6      475.47      435.08      6.95 o 
   7  -3   6     1133.96     1118.92     20.01 o 
   8  -3   6      310.89      283.05      4.53 o 
   9  -3   6       29.92       30.44      2.98 o 
  10  -3   6       21.27       20.35      2.90 o 
 -10  -2   6       21.42       14.48      3.64 o 
  -9  -2   6      453.36      453.16      8.25 o 
  -8  -2   6      328.46      282.08      9.00 o 
  -7  -2   6     1795.43     1716.91     22.81 o 
  -6  -2   6      502.42      502.88      5.07 o 
  -5  -2   6      679.10      651.21     10.14 o 
  -4  -2   6        3.35        8.59      2.06 o 
  -3  -2   6      247.09      303.61      4.29 o 
  -2  -2   6     2645.95     2717.30     16.19 o 
  -1  -2   6      165.49      214.32      3.68 o 
   0  -2   6       10.48        3.85      0.76 o 
   1  -2   6      334.78      337.39      5.08 o 
   2  -2   6      128.39      176.25      1.61 o 
   3  -2   6       68.88       39.66      1.59 o 
   4  -2   6     2180.32     2313.25      5.43 o 
   5  -2   6      118.29       80.01      4.09 o 
   6  -2   6       32.98       29.60      2.33 o 
   7  -2   6      587.46      599.34      5.66 o 
   8  -2   6        1.02        1.33      2.54 o 
   9  -2   6        0.74        4.05      2.63 o 
  10  -2   6       32.14       34.71      3.17 o 
 -10  -1   6        1.52        0.69      4.17 o 
  -9  -1   6       16.11       10.55      3.35 o 
  -8  -1   6       82.57       85.52      3.08 o 
  -7  -1   6     1938.05     1944.24      9.40 o 
  -6  -1   6      417.00      440.01      4.63 o 
  -5  -1   6       16.89       23.75      2.16 o 
  -4  -1   6      684.48      736.28     26.44 o 
  -3  -1   6       64.91       43.42      2.10 o 
  -2  -1   6     8508.87     8604.44     47.21 o 
  -1  -1   6     3937.84     4137.76      8.99 o 
   0  -1   6        0.17        2.19      0.79 o 
   1  -1   6      833.81      868.08      6.35 o 
   2  -1   6     1131.80     1176.03     11.25 o 
   3  -1   6     1175.38     1001.49      4.05 o 
   4  -1   6      375.33      385.84      7.03 o 
   5  -1   6      340.78      334.00      7.29 o 
   6  -1   6     1209.84     1187.06      6.86 o 
   7  -1   6      414.45      422.59      4.76 o 
   8  -1   6        0.88        1.17      2.79 o 
   9  -1   6      569.16      564.28      5.99 o 
  10  -1   6      132.67      133.65      4.10 o 
  11  -1   6        1.38        0.51      2.68 o 
 -10   0   6      161.26      161.99      6.10 o 
  -9   0   6       12.63       11.12      2.30 o 
  -8   0   6      316.62      315.72      8.60 o 
  -7   0   6      207.60      214.54      3.68 o 
  -6   0   6      285.24      253.17      4.42 o 
  -5   0   6       82.03       93.08      7.99 o 
  -4   0   6      248.74      220.46      4.03 o 
  -3   0   6      215.34      202.19      3.47 o 
  -2   0   6      705.16      728.71      6.20 o 
  -1   0   6       73.45       74.67      4.16 o 
   0   0   6     4428.79     4721.11     35.75 o 
   1   0   6     3824.38     3605.98      7.87 o 
   2   0   6       45.94       62.91      1.30 o 
   3   0   6        9.80       45.95      1.18 o 
   4   0   6       10.50       18.95      1.70 o 
   5   0   6     1593.59     1520.22      7.07 o 
   6   0   6     1051.69      918.73      6.01 o 
   7   0   6      135.34      132.25      3.16 o 
   8   0   6      635.54      623.49      5.87 o 
   9   0   6      372.27      343.98      7.14 o 
  10   0   6      779.90      827.95      7.32 o 
  11   0   6      106.47      111.86      3.83 o 
  -9   1   6       15.74       10.12      3.64 o 
  -8   1   6      272.69      265.17      4.09 o 
  -7   1   6       34.00       40.86      2.42 o 
  -6   1   6     4193.02     4038.63     35.74 o 
  -5   1   6      257.75      280.54      3.55 o 
  -4   1   6      505.32      506.15      8.87 o 
  -3   1   6      679.83      788.79      7.16 o 
  -2   1   6       11.93        4.79      2.31 o 
  -1   1   6     8419.13     8712.45     31.85 o 
   0   1   6     2573.44     2618.59     25.59 o 
   1   1   6     5274.39     5051.80     53.88 o 
   2   1   6        5.15       10.95      0.97 o 
   3   1   6     2447.95     2792.02     21.44 o 
   4   1   6      850.27      805.83      3.15 o 
   5   1   6      402.10      309.87      4.82 o 
   6   1   6     2126.12     1938.45      8.25 o 
   7   1   6       99.26      102.20      4.28 o 
   8   1   6      459.19      486.22      5.72 o 
   9   1   6        4.08        2.28      2.47 o 
  10   1   6      657.96      645.95      6.42 o 
  11   1   6       83.81       66.11      3.34 o 
  12   1   6       59.51       60.43      3.36 o 
  -9   2   6       52.47       51.91      4.09 o 
  -8   2   6       13.14       16.24      2.27 o 
  -7   2   6        3.22        2.15      2.02 o 
  -6   2   6     2512.24     2466.88      9.66 o 
  -5   2   6       27.18       27.98      2.05 o 
  -4   2   6      109.26      132.53      4.33 o 
  -3   2   6      502.04      532.57      3.98 o 
  -2   2   6      788.57      874.06     21.53 o 
  -1   2   6    11332.72    11466.53     34.06 o 
   0   2   6     2014.17     1995.67     14.33 o 
   1   2   6      417.63      554.34      3.67 o 
   2   2   6      121.70      122.46      1.76 o 
   3   2   6      130.51      164.04      1.68 o 
   4   2   6       43.98       11.86      2.48 o 
   5   2   6      159.77      141.22      1.60 o 
   6   2   6     1055.39     1011.34      5.96 o 
   7   2   6      174.44      177.08      3.11 o 
   8   2   6     1082.69     1094.30      9.15 o 
   9   2   6        5.44        2.16      2.37 o 
  10   2   6       70.81       61.53      4.15 o 
  11   2   6        1.81        1.94      2.64 o 
  12   2   6       25.57       21.40      4.81 o 
  -7   3   6      360.03      380.74      4.41 o 
  -6   3   6      981.82     1011.50      7.97 o 
  -5   3   6      196.36      208.33      3.42 o 
  -4   3   6      259.81      255.94      5.14 o 
  -3   3   6      225.61      225.00      7.13 o 
  -2   3   6       56.70       66.67      1.31 o 
  -1   3   6     5415.94     5475.77     16.96 o 
   0   3   6     1315.83     1235.68      4.32 o 
   1   3   6       94.33      121.85      3.90 o 
   2   3   6      479.26      606.74      4.12 o 
   3   3   6     1287.70     1382.87     12.90 o 
   4   3   6     2323.08     2160.47      5.61 o 
   5   3   6      327.99      397.03      4.50 o 
   6   3   6      738.62      720.38      7.94 o 
   7   3   6       54.16       55.82      2.29 o 
   8   3   6       10.57       11.64      2.22 o 
   9   3   6      125.02      115.56      4.38 o 
  10   3   6      164.96      168.62      5.91 o 
  11   3   6      369.00      377.12      5.28 o 
  12   3   6       18.14       12.33      5.09 o 
  -8   4   6       83.89      104.09      4.61 o 
  -7   4   6      951.28      970.84      6.91 o 
  -6   4   6      612.26      630.23     13.38 o 
  -5   4   6      246.91      229.22      4.61 o 
  -4   4   6        3.89        3.09      1.40 o 
  -3   4   6      171.86      167.05      1.93 o 
  -2   4   6      229.34      265.20      2.15 o 
  -1   4   6     3335.02     3408.77     41.19 o 
   0   4   6      124.13      130.89      1.91 o 
   1   4   6     3207.25     3471.09     16.45 o 
   2   4   6      520.19      457.82      2.63 o 
   3   4   6      118.13      132.13      2.38 o 
   4   4   6     3652.30     4020.09     26.93 o 
   5   4   6       97.19       98.07      1.48 o 
   6   4   6     2326.04     2240.06      8.38 o 
   7   4   6      532.79      517.79      4.59 o 
   8   4   6     1350.22     1292.41      7.35 o 
   9   4   6     2237.24     2283.53     19.83 o 
  10   4   6      331.07      343.98      8.08 o 
  11   4   6     1580.35     1621.46     16.06 o 
  12   4   6       40.71       27.35      5.48 o 
  -8   5   6        5.28        1.17      3.40 o 
  -7   5   6       58.00       58.73      3.80 o 
  -6   5   6        0.16       -1.35      2.02 o 
  -5   5   6     2071.53     2044.99     40.48 o 
  -4   5   6      654.07      633.48      5.81 o 
  -3   5   6        5.66        9.29      1.05 o 
  -2   5   6      106.20      126.50      2.20 o 
  -1   5   6      122.19      145.89      2.44 o 
   0   5   6     3020.85     2965.39     11.62 o 
   1   5   6      485.95      469.23      6.99 o 
   2   5   6      482.53      449.68      7.50 o 
   3   5   6       24.20       34.21      1.51 o 
   4   5   6       55.93       41.25      1.22 o 
   5   5   6     1005.16      890.52      6.29 o 
   6   5   6     1596.64     1515.25      8.56 o 
   7   5   6      448.11      410.41      4.16 o 
   8   5   6      530.71      549.70      5.45 o 
   9   5   6     2742.99     2876.41     31.20 o 
  10   5   6       67.08       62.78      5.50 o 
  11   5   6      397.69      345.62      9.08 o 
  12   5   6        0.77        2.86      5.29 o 
  -8   6   6      167.02      166.48      5.87 o 
  -7   6   6        2.06        0.34      3.34 o 
  -6   6   6      163.78      152.75      3.44 o 
  -5   6   6      828.43      825.95     31.01 o 
  -4   6   6      558.59      557.92      5.15 o 
  -3   6   6      352.89      353.07      5.40 o 
  -2   6   6      466.71      463.42      6.14 o 
  -1   6   6     1918.87     2019.29      7.13 o 
   0   6   6     9643.31     9730.11    123.09 o 
   1   6   6      724.49      697.88      4.72 o 
   2   6   6      402.45      397.92      3.73 o 
   3   6   6      402.56      512.10      3.17 o 
   4   6   6     1086.55     1100.60      4.02 o 
   5   6   6     2493.21     2405.87     11.96 o 
   6   6   6      769.76      799.95      6.14 o 
   7   6   6       67.98       76.50      2.12 o 
   8   6   6      181.05      155.80      7.00 o 
   9   6   6       73.51       92.60      3.07 o 
  10   6   6        1.73        0.30      4.54 o 
  11   6   6      128.02      111.76      6.67 o 
  12   6   6       78.94       62.28      5.99 o 
  -7   7   6      121.11      117.80      5.37 o 
  -6   7   6      423.89      435.40      5.16 o 
  -5   7   6      297.95      302.33      4.36 o 
  -4   7   6      665.86      646.83      7.23 o 
  -3   7   6        6.34        4.77      2.79 o 
  -2   7   6      804.81      747.16      5.72 o 
  -1   7   6      711.99      702.14     12.27 o 
   0   7   6     2593.79     2498.12     13.30 o 
   1   7   6       44.60       40.64      2.26 o 
   2   7   6     2876.59     3027.99     14.46 o 
   3   7   6      260.30      224.87      2.39 o 
   4   7   6      139.19      142.09      2.21 o 
   5   7   6       14.09        6.38      1.27 o 
   6   7   6     1288.70     1303.97      8.66 o 
   7   7   6     1618.78     1689.06     25.18 o 
   8   7   6      152.44      167.32      7.43 o 
   9   7   6      127.92      116.52      5.51 o 
  10   7   6        1.98        0.00      4.80 o 
  11   7   6      158.75      150.84      6.62 o 
  12   7   6      381.44      405.97      9.74 o 
  -6   8   6      520.00      582.14      9.32 o 
  -5   8   6        0.55        0.04      2.35 o 
  -4   8   6      338.14      336.31      8.11 o 
  -3   8   6       70.63       63.52      4.22 o 
  -2   8   6      308.23      293.64      6.66 o 
  -1   8   6     1178.38     1193.18     25.71 o 
   0   8   6       97.07      101.53      2.99 o 
   1   8   6      236.78      201.59      3.47 o 
   2   8   6      627.05      635.25     16.50 o 
   3   8   6       11.83       11.70      1.87 o 
   4   8   6      115.48      118.26      3.38 o 
   5   8   6       26.09       26.50      1.79 o 
   6   8   6       93.88       88.95      2.09 o 
   7   8   6       94.46      118.17      2.38 o 
   8   8   6      188.89      176.36      4.22 o 
   9   8   6      283.09      261.83      5.02 o 
  10   8   6      760.96      775.93     11.24 o 
  11   8   6       31.90       33.36      4.96 o 
  12   8   6      640.88      633.31     11.56 o 
  -5   9   6       18.06       21.57      4.44 o 
  -4   9   6      403.45      433.15      5.43 o 
  -3   9   6        1.63        5.79      2.56 o 
  -2   9   6       39.67       42.52      2.80 o 
  -1   9   6      243.06      246.94      4.21 o 
   0   9   6       93.76       81.32      3.11 o 
   1   9   6     1305.34     1283.71     21.16 o 
   2   9   6        7.44        5.39      2.34 o 
   3   9   6        0.57        1.22      2.39 o 
   4   9   6      113.64      135.37      5.00 o 
   5   9   6      734.78      765.32      7.48 o 
   6   9   6      312.40      293.91      4.31 o 
   7   9   6      615.97      639.50      6.29 o 
   8   9   6       58.96       65.54      3.47 o 
   9   9   6      300.58      303.99      5.31 o 
  10   9   6      694.24      703.80     10.71 o 
  11   9   6       70.19       73.80      5.95 o 
  12   9   6      103.45       91.57      6.88 o 
  -5  10   6       91.40      114.50      5.72 o 
  -4  10   6        3.17        0.71      2.76 o 
  -3  10   6       26.53       27.26      3.25 o 
  -2  10   6        5.41        2.46      2.67 o 
  -1  10   6        0.51        0.52      2.77 o 
   0  10   6      545.45      586.45      7.52 o 
   1  10   6      911.44      916.31     11.08 o 
   2  10   6       86.73       92.20      3.58 o 
   3  10   6      609.04      593.35      6.06 o 
   4  10   6      574.85      565.52     11.15 o 
   5  10   6        6.03        2.80      2.01 o 
   6  10   6      103.76      110.81      4.94 o 
   7  10   6      229.13      232.71     10.32 o 
   8  10   6      607.54      649.36      8.73 o 
   9  10   6       65.32       77.60      3.87 o 
  10  10   6       76.40       87.72      4.17 o 
  11  10   6      206.09      209.82      7.37 o 
  -4  11   6       17.17       18.57      4.45 o 
  -3  11   6      287.00      253.41      4.94 o 
  -2  11   6        6.04        2.48      2.85 o 
  -1  11   6      753.53      723.40     17.22 o 
   0  11   6      858.83      859.32     11.34 o 
   1  11   6        4.41        5.02      3.07 o 
   2  11   6     1096.74     1037.21     10.06 o 
   3  11   6     1390.50     1418.20      9.71 o 
   4  11   6      159.25      152.09      4.27 o 
   5  11   6     1072.70     1049.95     12.03 o 
   6  11   6      604.05      595.53      9.87 o 
   7  11   6      265.01      263.36      6.86 o 
   8  11   6     1475.90     1496.66     10.13 o 
   9  11   6      105.29      112.99      4.21 o 
  10  11   6        3.97        0.95      3.41 o 
  11  11   6        2.33        0.19      4.72 o 
  -2  12   6      134.93      139.91      4.31 o 
  -1  12   6      238.66      231.76      4.88 o 
   0  12   6      514.00      503.49      6.42 o 
   1  12   6        0.06        0.61      3.24 o 
   2  12   6      467.20      456.46      6.23 o 
   3  12   6      733.40      753.47     13.08 o 
   4  12   6      642.40      645.94     10.13 o 
   5  12   6      736.10      726.89     10.90 o 
   6  12   6        3.47        4.77      4.71 o 
   7  12   6      148.70      125.52      6.78 o 
   8  12   6      135.82      133.16      6.88 o 
   9  12   6        3.02        5.16      3.04 o 
  10  12   6       76.73       67.44      5.56 o 
  -1  13   6       44.82       51.72      3.75 o 
   0  13   6      405.79      437.69      6.44 o 
   1  13   6       37.73       38.52      4.37 o 
   2  13   6      336.11      294.89      5.63 o 
   3  13   6      103.70       93.87      5.76 o 
   4  13   6      118.66      106.99      5.87 o 
   5  13   6      564.72      550.63     10.24 o 
   6  13   6       11.17        4.06      5.23 o 
   7  13   6       25.00       39.05      5.83 o 
   8  13   6      152.97      164.65      7.69 o 
   9  13   6      103.54       90.77      6.69 o 
   1  14   6      196.31      193.20      7.17 o 
   2  14   6      107.31      106.86      6.14 o 
   3  14   6       29.33       20.17      4.97 o 
   4  14   6      283.16      276.48      8.11 o 
   5  14   6      147.37      143.37      6.84 o 
   6  14   6       18.16       19.96      5.64 o 
   7  14   6       28.08       30.72      5.68 o 
   8  14   6       49.99       56.87      6.93 o 
  -5 -11   7       11.56       10.08      4.11 o 
  -4 -11   7        2.31        1.34      2.62 o 
  -3 -11   7       15.20       10.99      3.99 o 
  -2 -11   7      532.34      537.68      8.85 o 
  -1 -11   7       46.53       49.31      4.66 o 
   0 -11   7       93.22       95.39      5.12 o 
   1 -11   7        2.01        2.90      4.15 o 
  -7 -10   7       15.32       18.39      4.66 o 
  -6 -10   7       95.63       82.20      5.39 o 
  -5 -10   7      116.29      108.33      3.89 o 
  -4 -10   7       10.75       13.00      2.63 o 
  -3 -10   7      146.82      143.46      3.67 o 
  -2 -10   7       61.09       53.10      2.86 o 
  -1 -10   7      363.21      356.39      7.13 o 
   0 -10   7      746.65      765.97      9.82 o 
   1 -10   7       62.53       78.59      3.09 o 
   2 -10   7       64.04       41.82      3.02 o 
   3 -10   7        0.70       -1.06      2.81 o 
  -8  -9   7       28.75       22.67      5.31 o 
  -7  -9   7       45.10       42.35      5.24 o 
  -6  -9   7      480.62      501.52      9.23 o 
  -5  -9   7        2.80        4.66      2.67 o 
  -4  -9   7      118.26      141.71      3.70 o 
  -3  -9   7      216.06      199.78      3.91 o 
  -2  -9   7       78.90       78.67      2.98 o 
  -1  -9   7      272.51      283.21      7.36 o 
   0  -9   7      674.57      736.93      7.41 o 
   1  -9   7       22.19       32.89      2.70 o 
   2  -9   7      242.96      188.49      4.52 o 
   3  -9   7       48.31       54.47      4.31 o 
   4  -9   7       22.46       23.43      3.11 o 
   5  -9   7      308.98      356.20      5.72 o 
  -8  -8   7        1.14        4.49      3.88 o 
  -7  -8   7      185.00      186.08      7.19 o 
  -6  -8   7      712.58      756.13     10.68 o 
  -5  -8   7      406.07      386.99      5.25 o 
  -4  -8   7       45.25       43.00      2.80 o 
  -3  -8   7      171.00      171.96      3.78 o 
  -2  -8   7      310.12      338.79      4.47 o 
  -1  -8   7     1293.82     1319.60      9.17 o 
   0  -8   7      508.97      572.18      5.06 o 
   1  -8   7      136.63      149.11      7.71 o 
   2  -8   7       43.15       41.53      2.63 o 
   3  -8   7       66.78       66.39      7.33 o 
   4  -8   7      229.21      251.52      6.32 o 
   5  -8   7      376.32      391.71      5.69 o 
   6  -8   7       80.40       96.31      5.47 o 
  -9  -7   7       39.52       37.88      3.69 o 
  -8  -7   7       63.59       72.84      3.78 o 
  -7  -7   7        3.55        5.87      5.96 o 
  -6  -7   7     1515.27     1571.43     41.81 o 
  -5  -7   7        0.27       -0.19      2.23 o 
  -4  -7   7        0.98        3.74      2.17 o 
  -3  -7   7      160.87      169.29      3.33 o 
  -2  -7   7       79.17       75.08      2.64 o 
  -1  -7   7      301.33      293.60      5.82 o 
   0  -7   7       23.06       19.61      1.90 o 
   1  -7   7       38.55       34.74      2.30 o 
   2  -7   7        0.95        1.85      2.11 o 
   3  -7   7      279.19      238.82      4.04 o 
   4  -7   7        0.12       -1.96      2.65 o 
   5  -7   7        1.29        0.23      2.93 o 
   6  -7   7       85.23       88.97      3.84 o 
   7  -7   7        7.72        4.60      3.19 o 
  -9  -6   7      158.77      159.76      4.81 o 
  -8  -6   7      289.95      286.67      5.23 o 
  -7  -6   7       44.18       44.08      3.35 o 
  -6  -6   7        0.51        3.40      2.24 o 
  -5  -6   7        0.81        1.20      2.09 o 
  -4  -6   7      144.92      156.61      3.77 o 
  -3  -6   7      511.87      486.76      4.64 o 
  -2  -6   7        2.22        0.91      1.11 o 
  -1  -6   7      200.92      166.60      2.47 o 
   0  -6   7       88.29       81.05      3.32 o 
   1  -6   7      893.42      836.33     10.89 o 
   2  -6   7       31.46       34.98      2.19 o 
   3  -6   7        6.67        6.77      2.20 o 
   4  -6   7       10.86        8.41      2.43 o 
   5  -6   7       58.72       60.58      3.18 o 
   6  -6   7      298.76      306.56     12.71 o 
   7  -6   7      118.01      122.60      8.66 o 
   8  -6   7      112.48       90.58      5.82 o 
  -9  -5   7        6.68        6.67      3.36 o 
  -8  -5   7      454.74      444.47      5.92 o 
  -7  -5   7        0.51        0.26      2.84 o 
  -6  -5   7       59.51       65.54      4.98 o 
  -5  -5   7     1232.51     1195.57     13.58 o 
  -4  -5   7      848.42      875.15     10.24 o 
  -3  -5   7      277.28      256.56      3.20 o 
  -2  -5   7        7.64        9.95      1.30 o 
  -1  -5   7      278.17      274.54      6.23 o 
   0  -5   7      960.57      906.70      5.04 o 
   1  -5   7     1673.40     1716.88     20.15 o 
   2  -5   7        6.92       14.03      5.48 o 
   3  -5   7       25.91       13.04      2.11 o 
   4  -5   7      489.46      466.93      4.93 o 
   5  -5   7        6.94        4.92      2.65 o 
   6  -5   7      454.26      459.82     11.80 o 
   7  -5   7       44.51       36.11      3.28 o 
   8  -5   7      474.29      452.36     11.02 o 
   9  -5   7      283.36      265.14     14.96 o 
  -9  -4   7        0.74       -2.01      2.83 o 
  -8  -4   7      294.84      265.81      5.60 o 
  -7  -4   7        0.79       -0.90      2.82 o 
  -6  -4   7      104.42      100.71      9.89 o 
  -5  -4   7      270.86      254.02      4.34 o 
  -4  -4   7      613.48      621.18      5.62 o 
  -3  -4   7      242.24      282.45      2.13 o 
  -2  -4   7      975.71     1024.37      4.55 o 
  -1  -4   7     1971.94     1926.37     31.64 o 
   0  -4   7      802.22      708.83     18.94 o 
   1  -4   7       14.82       20.81      1.64 o 
   2  -4   7      737.71      694.04      4.72 o 
   3  -4   7      171.04      155.75      5.05 o 
   4  -4   7      445.12      430.83      5.47 o 
   5  -4   7     1100.62     1095.15     13.05 o 
   6  -4   7      152.98      155.01      8.77 o 
   7  -4   7       31.51       29.57      3.31 o 
   8  -4   7       12.00       13.92      3.18 o 
   9  -4   7      222.10      222.19     10.49 o 
 -10  -3   7       43.40       32.36      3.15 o 
  -9  -3   7        5.76        6.40      2.79 o 
  -8  -3   7       46.88       46.26     10.06 o 
  -7  -3   7      577.41      568.35      5.97 o 
  -6  -3   7        4.21       -3.17      4.27 o 
  -5  -3   7       75.18       59.73      2.90 o 
  -4  -3   7      635.43      693.84      5.66 o 
  -3  -3   7     2009.67     2095.48     14.81 o 
  -2  -3   7     1114.93     1043.67     11.83 o 
  -1  -3   7      455.98      349.74      2.31 o 
   0  -3   7      876.14      830.05     14.13 o 
   1  -3   7       57.49       42.64      1.22 o 
   2  -3   7     1505.51     1323.41      5.66 o 
   3  -3   7      105.78      125.90      4.46 o 
   4  -3   7      813.99      795.91      7.29 o 
   5  -3   7       17.43       17.03      3.81 o 
   6  -3   7       36.24       35.38      4.16 o 
   7  -3   7      543.32      536.23      8.55 o 
   8  -3   7       18.63       12.04      4.03 o 
   9  -3   7       58.53       67.13      3.49 o 
  10  -3   7       22.98       26.73      3.70 o 
 -10  -2   7       19.14       19.46      2.93 o 
  -9  -2   7        0.75       -0.52      2.53 o 
  -8  -2   7       53.19       46.94      3.04 o 
  -7  -2   7     1269.24     1236.66     13.53 o 
  -6  -2   7       22.94       18.90      2.72 o 
  -5  -2   7      113.31      128.81      4.40 o 
  -4  -2   7      277.38      260.17      3.73 o 
  -3  -2   7       59.01       77.83      1.75 o 
  -2  -2   7      859.21      731.62     13.16 o 
  -1  -2   7       13.50       25.77      1.04 o 
   0  -2   7      564.85      626.78      8.89 o 
   1  -2   7       70.00       68.66      1.20 o 
   2  -2   7     3778.35     3844.04      8.96 o 
   3  -2   7        3.98        6.81      1.54 o 
   4  -2   7        2.67        6.01      5.50 o 
   5  -2   7       45.86       45.30      3.67 o 
   6  -2   7      800.10      749.29      8.58 o 
   7  -2   7      375.78      348.01      9.52 o 
   8  -2   7       32.00       30.76      2.86 o 
   9  -2   7      165.09      180.79      4.23 o 
  10  -2   7       52.43       43.94      3.16 o 
  -9  -1   7      171.74      170.49      4.13 o 
  -8  -1   7       46.14       39.85      2.87 o 
  -7  -1   7     1825.64     1711.09     23.52 o 
  -6  -1   7       90.29       97.66      6.04 o 
  -5  -1   7       56.53       53.97      2.62 o 
  -4  -1   7       45.98       52.00      6.40 o 
  -3  -1   7       40.39       35.46      3.29 o 
  -2  -1   7     6662.35     6755.67     65.65 o 
  -1  -1   7     4927.41     4924.84     10.39 o 
   0  -1   7      328.93      258.61      2.10 o 
   1  -1   7     1508.42     1631.29     18.24 o 
   2  -1   7      305.03      356.21      5.16 o 
   3  -1   7        0.25       13.17      9.44 o 
   4  -1   7     1467.38     1532.14     12.72 o 
   5  -1   7      828.61      744.73      7.88 o 
   6  -1   7      120.17      125.91      9.25 o 
   7  -1   7       86.82       80.02      3.20 o 
   8  -1   7      560.45      553.77      5.88 o 
   9  -1   7      419.80      413.16     12.65 o 
  10  -1   7      438.56      394.28      5.73 o 
  11  -1   7      102.61      117.07      3.97 o 
  -9   0   7      158.66      155.63      3.75 o 
  -8   0   7      223.44      206.99      4.00 o 
  -7   0   7       30.86       34.58      2.66 o 
  -6   0   7       29.32       15.90      2.41 o 
  -5   0   7        6.73        4.55      2.09 o 
  -4   0   7       25.63       24.15      4.03 o 
  -3   0   7      867.90      955.49      5.64 o 
  -2   0   7     3258.27     3548.53     14.82 o 
  -1   0   7     2011.19     2138.28     23.56 o 
   0   0   7      857.25      799.84      4.24 o 
   1   0   7       39.46       32.13      0.66 o 
   2   0   7        0.97        3.08      1.12 o 
   3   0   7     1089.05      995.94      4.40 o 
   4   0   7      332.52      324.27      3.87 o 
   5   0   7     1981.69     1838.96     10.70 o 
   6   0   7      633.16      602.28      5.17 o 
   7   0   7       71.09       87.54      3.01 o 
   8   0   7      941.05      916.98      7.07 o 
   9   0   7      218.42      224.66      4.34 o 
  10   0   7      360.96      341.35      8.73 o 
  11   0   7       15.92       12.44      2.92 o 
  -9   1   7        0.56        3.00      2.24 o 
  -8   1   7        5.85        7.43      2.28 o 
  -7   1   7        0.53        0.38      2.21 o 
  -6   1   7      934.02      947.08     10.15 o 
  -5   1   7        7.53        6.69      2.57 o 
  -4   1   7      278.44      292.70      3.58 o 
  -3   1   7      274.97      274.40      3.31 o 
  -2   1   7     1346.87     1392.50     34.84 o 
  -1   1   7      660.75      622.45      8.19 o 
   0   1   7      214.99      157.16      2.22 o 
   1   1   7      456.95      521.73      4.19 o 
   2   1   7        4.43       12.59      4.14 o 
   3   1   7     7613.70     7507.68     11.97 o 
   4   1   7      297.05      289.38      2.19 o 
   5   1   7     2065.03     1991.52      5.95 o 
   6   1   7        6.80        5.47      2.23 o 
   7   1   7       67.42       55.57      2.65 o 
   8   1   7     1404.67     1380.59     26.73 o 
   9   1   7       64.79       55.07      3.02 o 
  10   1   7       12.31        7.42      2.85 o 
  11   1   7       68.18       67.84      6.01 o 
  -8   2   7       10.38        8.09      2.98 o 
  -7   2   7       64.85       49.89      2.57 o 
  -6   2   7      810.92      769.59     19.63 o 
  -5   2   7       68.15       57.93      2.47 o 
  -4   2   7     1537.17     1506.34     19.54 o 
  -3   2   7      373.78      371.88      9.88 o 
  -2   2   7       58.34       43.64      2.10 o 
  -1   2   7     3976.53     3975.05     12.26 o 
   0   2   7      415.65      379.69      3.30 o 
   1   2   7     2707.33     2719.22     16.07 o 
   2   2   7     3411.87     3658.06      9.88 o 
   3   2   7     4852.15     4866.50     76.97 o 
   4   2   7     1079.01     1070.46      5.25 o 
   5   2   7     1269.21     1201.19      5.27 o 
   6   2   7      193.00      174.90      1.94 o 
   7   2   7       77.17       85.25      2.72 o 
   8   2   7     1151.84     1055.11     12.83 o 
   9   2   7       51.61       37.44      2.79 o 
  10   2   7       40.14       39.51      2.93 o 
  11   2   7       44.20       55.40      7.12 o 
  12   2   7        1.73        1.96      2.66 o 
  -8   3   7      247.28      235.16      5.43 o 
  -7   3   7     1007.68      980.13      6.85 o 
  -6   3   7      887.66      887.17      9.48 o 
  -5   3   7       34.49       27.35      2.16 o 
  -4   3   7       52.89       52.69      1.60 o 
  -3   3   7      119.52      112.94      1.73 o 
  -2   3   7     1368.20     1381.91      5.26 o 
  -1   3   7      461.45      415.47      2.82 o 
   0   3   7      750.84      696.21      6.55 o 
   1   3   7     4160.20     4182.74      9.69 o 
   2   3   7     1776.56     2002.06      5.02 o 
   3   3   7      285.10      271.74      2.13 o 
   4   3   7        2.68        9.29      1.13 o 
   5   3   7     1163.92     1083.03      8.16 o 
   6   3   7     1800.13     1674.08      6.50 o 
   7   3   7       27.71       26.90      3.05 o 
   8   3   7      296.59      344.94      4.53 o 
   9   3   7      175.40      172.23      6.93 o 
  10   3   7      154.41      140.80      4.59 o 
  11   3   7       48.60       24.75      2.96 o 
  12   3   7       44.94       39.58      5.35 o 
  -7   4   7      677.07      690.37      9.98 o 
  -6   4   7       31.58       39.08      2.69 o 
  -5   4   7       30.81       39.21      1.74 o 
  -4   4   7      296.63      312.42      5.50 o 
  -3   4   7       44.66       50.84      1.44 o 
  -2   4   7      328.48      312.02      2.41 o 
  -1   4   7        2.27        3.31      1.54 o 
   0   4   7      431.64      500.39     13.17 o 
   1   4   7      733.87      652.35      7.88 o 
   2   4   7        3.55        3.06      0.99 o 
   3   4   7        0.13        1.24      0.99 o 
   4   4   7     1266.71     1246.22      8.32 o 
   5   4   7      238.00      229.21      2.87 o 
   6   4   7     1868.61     1672.24      9.33 o 
   7   4   7       34.51       44.40      4.61 o 
   8   4   7      698.42      690.28     13.23 o 
   9   4   7      968.25      988.79     19.59 o 
  10   4   7       47.01       31.21      2.67 o 
  11   4   7       21.56       18.79      2.85 o 
  12   4   7      197.59      174.71      7.53 o 
  -7   5   7        4.96        9.09      2.24 o 
  -6   5   7      246.12      244.90      4.28 o 
  -5   5   7      615.20      631.53     23.72 o 
  -4   5   7      275.75      261.49      3.61 o 
  -3   5   7      388.54      390.28      2.93 o 
  -2   5   7        0.90        1.17      1.01 o 
  -1   5   7      974.37     1014.97      5.41 o 
   0   5   7      718.19      681.39     10.09 o 
   1   5   7       37.34       64.76      1.76 o 
   2   5   7     1069.90     1049.11      8.48 o 
   3   5   7      236.52      271.79      2.09 o 
   4   5   7     3832.82     3486.41     24.79 o 
   5   5   7      166.12      184.54      2.05 o 
   6   5   7       47.75       47.08      1.68 o 
   7   5   7       58.89       49.11      2.43 o 
   8   5   7        5.05        3.50      2.28 o 
   9   5   7      709.97      684.58     10.79 o 
  10   5   7       85.67       81.54      6.46 o 
  11   5   7        0.03       -5.27      5.66 o 
  12   5   7        2.88        4.12      5.36 o 
  -7   6   7       25.64       23.71      3.67 o 
  -6   6   7      256.67      243.59      4.07 o 
  -5   6   7      245.93      249.72      4.81 o 
  -4   6   7        7.03        7.07      3.45 o 
  -3   6   7      296.09      277.85      4.24 o 
  -2   6   7       12.26        7.04      2.04 o 
  -1   6   7      162.38      157.18      1.83 o 
   0   6   7      387.64      388.13      3.77 o 
   1   6   7        4.83        7.40      1.77 o 
   2   6   7     8100.32     8075.78     35.18 o 
   3   6   7     2729.56     2857.65      7.22 o 
   4   6   7        3.71        2.51      1.21 o 
   5   6   7     2933.18     2964.85      7.95 o 
   6   6   7      699.55      699.33      8.36 o 
   7   6   7      362.36      329.36      3.40 o 
   8   6   7       65.53       79.61      2.89 o 
   9   6   7      824.35      835.55     17.48 o 
  10   6   7      290.16      285.16      7.76 o 
  11   6   7      166.62      162.57      7.29 o 
  12   6   7        2.59        6.03      5.55 o 
  -7   7   7      104.59      101.36      4.98 o 
  -6   7   7      287.42      299.56      4.59 o 
  -5   7   7      118.43      121.29      7.88 o 
  -4   7   7      100.73       99.30      3.11 o 
  -3   7   7      796.59      809.95     19.20 o 
  -2   7   7       17.03       12.62      2.16 o 
  -1   7   7     1059.00     1080.07      7.02 o 
   0   7   7        0.52        0.14      1.93 o 
   1   7   7      596.22      612.81      5.06 o 
   2   7   7     3076.76     2955.08     26.63 o 
   3   7   7     1632.76     1679.09      5.91 o 
   4   7   7     1556.04     1531.70      5.09 o 
   5   7   7       15.74       16.11      1.38 o 
   6   7   7      354.34      364.82      2.92 o 
   7   7   7     7259.38     7211.92     28.74 o 
   8   7   7     2320.50     2439.70     40.64 o 
   9   7   7       36.08       49.08      2.76 o 
  10   7   7        2.59        1.66      4.55 o 
  11   7   7       14.27       12.73      4.93 o 
  12   7   7       30.71       23.75      5.54 o 
  -6   8   7      402.98      444.88      8.22 o 
  -5   8   7       19.23       23.91      2.62 o 
  -4   8   7      213.61      224.72      5.77 o 
  -3   8   7       61.86       56.87      2.79 o 
  -2   8   7      445.03      449.23      5.03 o 
  -1   8   7      248.26      254.94      3.98 o 
   0   8   7     1020.15     1000.57     14.26 o 
   1   8   7      838.87      806.92      9.23 o 
   2   8   7      339.32      302.04      4.23 o 
   3   8   7      134.06      133.62      3.07 o 
   4   8   7      335.50      314.93      5.38 o 
   5   8   7      482.89      430.43      3.72 o 
   6   8   7       23.96       29.05      1.62 o 
   7   8   7      148.85      147.23      2.62 o 
   8   8   7       20.10       10.37      1.70 o 
   9   8   7      370.60      374.97      7.85 o 
  10   8   7       33.32       32.94      4.86 o 
  11   8   7        9.23        1.58      4.66 o 
  12   8   7        5.45        5.14      5.82 o 
  -5   9   7      251.61      254.44      4.63 o 
  -4   9   7      371.13      371.44      6.20 o 
  -3   9   7      396.89      402.06     10.12 o 
  -2   9   7        2.50        7.01      2.96 o 
  -1   9   7      875.16      877.35      6.89 o 
   0   9   7        3.93        0.96      2.51 o 
   1   9   7      611.07      589.62      9.07 o 
   2   9   7       91.32       74.63      2.96 o 
   3   9   7      511.93      487.25      8.66 o 
   4   9   7       32.50       32.36      1.72 o 
   5   9   7      207.44      184.81      2.90 o 
   6   9   7      667.82      689.45      4.99 o 
   7   9   7        2.21        0.97      1.65 o 
   8   9   7      163.41      166.20      7.19 o 
   9   9   7       73.78       94.43      4.47 o 
  10   9   7      242.17      229.28      7.00 o 
  11   9   7       99.71       95.50      6.14 o 
  12   9   7      309.19      374.24      9.51 o 
  -4  10   7        0.87       -0.92      3.70 o 
  -3  10   7       21.74       18.92      3.26 o 
  -2  10   7        2.19        6.34      6.53 o 
  -1  10   7        1.64        1.88      2.69 o 
   0  10   7      180.11      179.77      4.05 o 
   1  10   7        4.70        7.75      2.77 o 
   2  10   7      395.73      404.32     10.17 o 
   3  10   7     1003.62      979.12      7.54 o 
   4  10   7       85.55      102.81      3.55 o 
   5  10   7       20.46       22.97      1.93 o 
   6  10   7       92.48      104.78      3.08 o 
   7  10   7      150.01      157.81      3.91 o 
   8  10   7     2047.73     2049.88     17.81 o 
   9  10   7      210.05      244.72      5.16 o 
  10  10   7       27.38       23.21      3.57 o 
  11  10   7      113.55      103.86      6.24 o 
  -3  11   7       28.59       28.09      3.11 o 
  -2  11   7        4.55        5.48      2.82 o 
  -1  11   7       69.29       64.57      6.39 o 
   0  11   7      240.73      234.02      4.69 o 
   1  11   7      738.24      707.12      6.97 o 
   2  11   7     1032.64     1024.66      8.15 o 
   3  11   7     2599.03     2534.60     17.19 o 
   4  11   7      902.54      883.56      9.10 o 
   5  11   7      155.09      138.70      6.56 o 
   6  11   7       80.46       56.90      5.38 o 
   7  11   7      224.41      227.21      4.49 o 
   8  11   7     1881.24     1884.45     11.28 o 
   9  11   7      361.82      376.93      9.00 o 
  10  11   7       13.47       16.79      3.54 o 
  11  11   7       68.65       67.61      5.70 o 
  -2  12   7       19.76       21.21      3.20 o 
  -1  12   7      114.69      120.63      4.23 o 
   0  12   7        7.43        9.37      3.22 o 
   1  12   7      729.87      717.27      7.47 o 
   2  12   7     1781.90     1759.04     10.92 o 
   3  12   7       33.70       33.68      3.59 o 
   4  12   7       12.28       22.83      3.42 o 
   5  12   7        1.67        4.20      4.57 o 
   6  12   7      264.86      240.88      7.64 o 
   7  12   7      454.22      510.31     10.02 o 
   8  12   7      267.55      250.20      8.06 o 
   9  12   7      249.39      272.89      6.51 o 
  10  12   7        5.18        3.69      3.25 o 
  -1  13   7        5.28        6.31      3.16 o 
   0  13   7       37.79       38.71      3.72 o 
   1  13   7      297.27      276.04     12.00 o 
   2  13   7      228.19      233.94      7.82 o 
   3  13   7        7.69        5.50      3.38 o 
   4  13   7       36.67       30.54      4.97 o 
   5  13   7      109.01       98.90      5.99 o 
   6  13   7       97.79       92.02      6.16 o 
   7  13   7      739.44      741.85     12.09 o 
   8  13   7       29.35       33.26      5.97 o 
   9  13   7       61.90       51.60      6.12 o 
   1  14   7      142.78      130.17      6.03 o 
   2  14   7        5.65        5.00      3.63 o 
   3  14   7       45.42       50.68      5.51 o 
   4  14   7      147.06      141.74      6.70 o 
   5  14   7       42.95       40.66      5.53 o 
   6  14   7        0.47        1.88      5.27 o 
   7  14   7       60.89       66.29      6.12 o 
   8  14   7       66.00       69.02      6.99 o 
  -4 -11   8       65.77       77.41      4.94 o 
  -1 -11   8        2.52        2.22      3.61 o 
   0 -11   8      261.93      261.80      6.82 o 
  -6 -10   8       87.77       91.18      5.64 o 
  -5 -10   8      177.93      180.62      6.52 o 
  -4 -10   8        7.55        5.49      3.88 o 
  -3 -10   8      534.31      526.62      8.67 o 
  -2 -10   8       15.16       19.86      2.58 o 
  -1 -10   8       13.12       17.91      3.66 o 
   0 -10   8      609.97      675.77      9.33 o 
   1 -10   8       23.18       34.37      5.62 o 
   2 -10   8      125.37      125.10      4.03 o 
   3 -10   8       33.97       34.77      3.07 o 
  -7  -9   8        0.91        0.47      4.55 o 
  -6  -9   8       11.63       13.69      4.56 o 
  -5  -9   8       15.02        6.40      4.60 o 
  -4  -9   8      168.14      171.53      6.21 o 
  -3  -9   8       40.38       44.65      4.30 o 
  -2  -9   8      176.88      203.33      3.91 o 
  -1  -9   8       32.62       16.99      2.42 o 
   0  -9   8      123.56      155.02      3.41 o 
   1  -9   8      164.51      171.52     10.07 o 
   2  -9   8      264.98      273.52      4.50 o 
   3  -9   8      558.36      591.13     19.25 o 
   4  -9   8        6.84        0.86      2.78 o 
  -8  -8   8        0.73        1.72      3.01 o 
  -7  -8   8       73.75       62.41      3.78 o 
  -6  -8   8      246.65      275.03      7.92 o 
  -5  -8   8       96.66       84.44      5.64 o 
  -4  -8   8      428.27      417.21      8.25 o 
  -3  -8   8       45.79       55.95      2.76 o 
  -2  -8   8       26.36       42.22      2.59 o 
  -1  -8   8      198.94      223.47      5.18 o 
   0  -8   8        9.32        6.16      2.11 o 
   1  -8   8      598.31      583.75      6.89 o 
   2  -8   8      118.47      125.58      4.69 o 
   3  -8   8      656.75      706.44      6.57 o 
   4  -8   8       25.36        9.55      2.80 o 
   5  -8   8        6.39       17.19      4.16 o 
  -8  -7   8      293.15      283.66      5.50 o 
  -7  -7   8      316.49      302.15      7.61 o 
  -6  -7   8      252.58      262.80     26.59 o 
  -5  -7   8       64.54       56.69      5.46 o 
  -4  -7   8     1352.81     1345.14     12.81 o 
  -3  -7   8      150.41      166.12      3.38 o 
  -2  -7   8       39.74       38.62      2.27 o 
  -1  -7   8        6.48       11.98      1.61 o 
   0  -7   8      633.36      582.69      4.77 o 
   1  -7   8     2877.23     2816.42     31.45 o 
   2  -7   8        0.87       -1.09      2.22 o 
   3  -7   8        6.44        9.04      2.37 o 
   4  -7   8      303.65      252.70      4.48 o 
   5  -7   8       93.75       99.12      3.71 o 
   6  -7   8       58.58       62.74      3.58 o 
  -8  -6   8      215.76      235.00      5.10 o 
  -7  -6   8      166.60      174.97      4.56 o 
  -6  -6   8      146.59      132.45      6.48 o 
  -5  -6   8       95.33       90.22      4.48 o 
  -4  -6   8      302.50      293.31      6.90 o 
  -3  -6   8       75.07       91.55      2.65 o 
  -2  -6   8        2.42        5.27      1.22 o 
  -1  -6   8        6.31        3.11      1.32 o 
   0  -6   8       93.02       91.16      2.21 o 
   1  -6   8      992.61      991.86      7.23 o 
   2  -6   8        0.56        4.26      4.49 o 
   3  -6   8       14.69        8.32      2.24 o 
   4  -6   8      106.24       91.80      3.92 o 
   5  -6   8        1.06        0.44      2.75 o 
   6  -6   8      285.39      294.46      6.37 o 
   7  -6   8       81.16       63.01      3.69 o 
  -9  -5   8       17.99       15.48      3.24 o 
  -8  -5   8       72.87       81.57      3.93 o 
  -7  -5   8      422.98      387.21     10.66 o 
  -6  -5   8      243.47      233.49      4.61 o 
  -5  -5   8      210.86      212.85      4.32 o 
  -4  -5   8       31.24       28.10      2.91 o 
  -3  -5   8      625.44      588.57     12.95 o 
  -2  -5   8       96.87       94.15      1.87 o 
  -1  -5   8       59.86       65.61      1.73 o 
   0  -5   8        5.54        6.55      1.37 o 
   1  -5   8       78.09       85.12      2.91 o 
   2  -5   8      656.64      636.07      4.92 o 
   3  -5   8       66.48       65.13      2.62 o 
   4  -5   8      476.99      441.29      5.61 o 
   5  -5   8      800.34      729.04      6.34 o 
   6  -5   8      187.83      199.49      5.31 o 
   7  -5   8        0.81        1.92      2.89 o 
   8  -5   8      534.60      598.76     18.18 o 
  -9  -4   8        4.52        1.97      2.89 o 
  -8  -4   8       85.81       78.37      3.60 o 
  -7  -4   8        7.11        4.88      2.95 o 
  -6  -4   8       64.80       63.17      3.35 o 
  -5  -4   8       17.70       16.93      2.98 o 
  -4  -4   8     1381.58     1366.27      8.17 o 
  -3  -4   8      497.39      484.65      4.09 o 
  -2  -4   8       84.98       83.04      2.53 o 
  -1  -4   8      187.10      175.91      2.78 o 
   0  -4   8      208.17      210.85      2.68 o 
   1  -4   8     2764.74     2799.67     12.55 o 
   2  -4   8     3155.96     3145.94     25.52 o 
   3  -4   8      221.12      240.26      3.05 o 
   4  -4   8      797.44      828.37      7.44 o 
   5  -4   8        0.49        1.85      3.11 o 
   6  -4   8      140.84      136.13      7.57 o 
   7  -4   8      511.19      500.23      5.93 o 
   8  -4   8      526.86      562.70     22.28 o 
   9  -4   8       26.01       22.28      3.62 o 
  -9  -3   8       50.88       38.05      3.24 o 
  -8  -3   8       76.76       66.83      5.83 o 
  -7  -3   8      191.19      191.81      4.23 o 
  -6  -3   8      122.71      108.83      8.89 o 
  -5  -3   8      179.04      156.74      3.85 o 
  -4  -3   8        5.75        4.59      2.63 o 
  -3  -3   8     4510.39     4536.81     34.53 o 
  -2  -3   8        6.05        7.31      0.88 o 
  -1  -3   8       42.30       58.79      1.25 o 
   0  -3   8       23.88       17.15      1.04 o 
   1  -3   8     1108.87     1106.33     12.38 o 
   2  -3   8     4777.88     4578.24     18.11 o 
   3  -3   8        7.92        8.07      1.25 o 
   4  -3   8      133.80      139.78      3.00 o 
   5  -3   8        5.88        3.04      2.25 o 
   6  -3   8     1444.92     1495.40     12.55 o 
   7  -3   8     1157.75     1154.58     11.86 o 
   8  -3   8       36.09       30.86      4.59 o 
   9  -3   8       21.15       14.70      4.84 o 
  -9  -2   8      113.58      127.95      7.17 o 
  -8  -2   8       99.81       87.67      3.56 o 
  -7  -2   8      543.08      552.02     13.50 o 
  -6  -2   8     1006.34      921.02      7.22 o 
  -5  -2   8      742.20      744.80      6.26 o 
  -4  -2   8      826.66      830.97      6.31 o 
  -3  -2   8      383.72      367.26      3.07 o 
  -2  -2   8        1.57        1.67      1.27 o 
  -1  -2   8        3.25        1.47      0.61 o 
   0  -2   8      687.66      611.71     10.55 o 
   1  -2   8      957.58      886.42      8.11 o 
   2  -2   8     3637.28     3450.92     32.37 o 
   3  -2   8       15.08       25.09      1.14 o 
   4  -2   8      201.06      199.65      8.38 o 
   5  -2   8      329.44      306.27      6.21 o 
   6  -2   8      145.15      132.97      5.17 o 
   7  -2   8      455.79      451.16      7.91 o 
   8  -2   8        4.64       -0.74      4.26 o 
   9  -2   8      490.79      500.38     11.11 o 
  10  -2   8      153.76      153.39      4.30 o 
  -9  -1   8      250.99      248.97      7.14 o 
  -8  -1   8      144.44      150.15      3.91 o 
  -7  -1   8       48.57       52.08      3.13 o 
  -6  -1   8       68.16       55.63      3.07 o 
  -5  -1   8     1651.16     1652.15     29.07 o 
  -4  -1   8      345.37      341.04      4.29 o 
  -3  -1   8       51.94       52.94      4.34 o 
  -2  -1   8     1132.58     1123.60      5.55 o 
  -1  -1   8     3333.48     3352.47     31.39 o 
   0  -1   8     1074.45      881.49      4.86 o 
   1  -1   8        2.16        9.90      2.09 o 
   2  -1   8      219.94      214.52      5.82 o 
   3  -1   8      628.64      564.09      3.73 o 
   4  -1   8        8.31       12.88      1.10 o 
   5  -1   8        1.56       -2.08      3.37 o 
   6  -1   8      222.12      199.61      5.30 o 
   7  -1   8      196.22      175.33      7.57 o 
   8  -1   8      252.18      217.05      4.29 o 
   9  -1   8      458.31      448.71      5.80 o 
  10  -1   8       21.28       25.33      3.06 o 
  -9   0   8      181.91      183.67      4.21 o 
  -8   0   8       68.07       64.60      3.07 o 
  -7   0   8      651.27      620.55      6.74 o 
  -6   0   8      303.14      294.98      6.49 o 
  -5   0   8      225.40      245.38      4.00 o 
  -4   0   8       10.07        7.10      2.24 o 
  -3   0   8      615.60      688.76      5.23 o 
  -2   0   8     5980.71     5996.89     26.60 o 
  -1   0   8       30.46       38.46      8.71 o 
   0   0   8       19.80       39.90      1.68 o 
   1   0   8        6.38        4.78      1.82 o 
   2   0   8     4810.00     4864.51     10.71 o 
   3   0   8     2427.80     2377.79     29.77 o 
   4   0   8      107.30      145.34      6.56 o 
   5   0   8      170.02      163.77      5.68 o 
   6   0   8       73.10       65.51      2.67 o 
   7   0   8      932.89      946.02     16.14 o 
   8   0   8      448.13      423.73      9.01 o 
   9   0   8      258.27      224.21      4.49 o 
  10   0   8       43.54       40.55      3.24 o 
  11   0   8        4.57        4.17      2.81 o 
  -9   1   8      425.47      413.68      5.47 o 
  -8   1   8       71.69       68.66      3.06 o 
  -7   1   8      177.03      161.34      5.77 o 
  -6   1   8      469.50      478.70      5.12 o 
  -5   1   8      573.48      543.10      5.22 o 
  -4   1   8      897.46      846.92      5.91 o 
  -3   1   8        2.64        8.57      3.13 o 
  -2   1   8      624.23      583.77      2.62 o 
  -1   1   8       65.64      102.12     13.08 o 
   0   1   8       23.90       22.39      1.51 o 
   1   1   8     1552.97     1421.33     10.11 o 
   2   1   8     4043.66     3991.19      9.71 o 
   3   1   8     4336.41     4259.56     25.56 o 
   4   1   8      216.53      223.24      2.49 o 
   5   1   8      590.45      647.38      3.36 o 
   6   1   8      277.42      280.49      3.92 o 
   7   1   8     1467.22     1463.72     25.92 o 
   8   1   8      880.17      838.66     15.32 o 
   9   1   8       29.13       29.73      2.80 o 
  10   1   8      291.94      276.54     12.11 o 
  11   1   8      147.32      157.19      4.14 o 
  -8   2   8       41.84       52.94      2.78 o 
  -7   2   8       27.81       31.18      2.56 o 
  -6   2   8      145.84      128.96      3.26 o 
  -5   2   8        9.06        5.18      2.24 o 
  -4   2   8     1749.27     1771.33      8.23 o 
  -3   2   8      203.88      206.58      3.49 o 
  -2   2   8        1.43        2.61      1.40 o 
  -1   2   8       73.53       62.55      1.04 o 
   0   2   8      350.96      341.36      3.29 o 
   1   2   8     4529.76     4119.95     19.39 o 
   2   2   8     1288.56     1202.21      5.57 o 
   3   2   8       85.99       60.19      1.90 o 
   4   2   8       53.74       58.77      1.85 o 
   5   2   8       18.96       16.30      1.21 o 
   6   2   8       58.74       60.96      1.43 o 
   7   2   8      483.12      491.05      7.08 o 
   8   2   8     1559.80     1450.23     27.38 o 
   9   2   8      107.51       81.38      3.27 o 
  10   2   8      387.28      385.29      5.51 o 
  11   2   8       38.99       44.48      3.31 o 
  -8   3   8       94.41       91.02      4.10 o 
  -7   3   8      137.93      148.02      9.82 o 
  -6   3   8      308.08      296.67      4.17 o 
  -5   3   8        2.07        2.20      2.02 o 
  -4   3   8     1371.62     1370.55     16.68 o 
  -3   3   8      688.52      677.68      9.39 o 
  -2   3   8        2.36        5.97      1.07 o 
  -1   3   8      254.76      277.31      6.31 o 
   0   3   8        5.19        4.44      1.09 o 
   1   3   8     1277.63     1088.00     10.89 o 
   2   3   8       66.42       47.53      1.16 o 
   3   3   8     1807.20     1898.76     17.45 o 
   4   3   8      367.21      371.69      3.35 o 
   5   3   8      704.42      749.45      9.45 o 
   6   3   8      231.57      228.15      7.36 o 
   7   3   8       27.93       25.89      3.88 o 
   8   3   8     1456.98     1471.72      8.61 o 
   9   3   8      181.07      156.54      3.72 o 
  10   3   8      432.97      372.08      5.36 o 
  11   3   8       53.04       53.11      5.04 o 
  12   3   8       34.02       34.78      3.04 o 
  -7   4   8       37.63       40.80      3.69 o 
  -6   4   8      883.61      865.63      9.61 o 
  -5   4   8     1239.08     1234.17     22.85 o 
  -4   4   8      748.44      789.24     14.18 o 
  -3   4   8        4.95        7.24      1.21 o 
  -2   4   8       64.93       74.58      2.33 o 
  -1   4   8      591.34      568.77     13.67 o 
   0   4   8      849.32      943.80     16.03 o 
   1   4   8      438.93      436.24      9.27 o 
   2   4   8      201.36      238.65      9.59 o 
   3   4   8     1705.40     1760.74     12.59 o 
   4   4   8      347.28      342.34      2.38 o 
   5   4   8      139.53      170.97      2.68 o 
   6   4   8       50.33       37.93      1.61 o 
   7   4   8       14.55       11.13      1.33 o 
   8   4   8     1127.55     1084.59     11.18 o 
   9   4   8      465.65      437.35     15.89 o 
  10   4   8       11.17       13.76      2.67 o 
  11   4   8      341.81      352.19      8.39 o 
  12   4   8        1.15        1.20      4.75 o 
  -7   5   8        7.05       10.86      3.13 o 
  -6   5   8     1012.80      976.17     10.37 o 
  -5   5   8      871.32      871.56     27.34 o 
  -4   5   8      382.17      394.20     10.27 o 
  -3   5   8      570.39      577.90      7.47 o 
  -2   5   8       54.07       56.51      1.50 o 
  -1   5   8      279.66      288.39      3.30 o 
   0   5   8     1111.10     1181.26      6.47 o 
   1   5   8       54.92       47.16      1.67 o 
   2   5   8       53.42       25.72      1.31 o 
   3   5   8      316.96      332.08      2.76 o 
   4   5   8      174.68      173.27      1.96 o 
   5   5   8      215.88      242.81      2.28 o 
   6   5   8      568.99      589.41      5.76 o 
   7   5   8       41.77       40.11      3.14 o 
   8   5   8     1057.11     1024.44      9.18 o 
   9   5   8      542.81      502.70      7.61 o 
  10   5   8       60.90       76.14      3.15 o 
  11   5   8     1248.79     1303.47     14.90 o 
  12   5   8       10.31       13.44      5.11 o 
  -6   6   8       25.55       31.33      3.68 o 
  -5   6   8       95.82       88.25      3.01 o 
  -4   6   8        1.77        1.98      2.16 o 
  -3   6   8       44.71       42.16      3.22 o 
  -2   6   8        2.56        6.11      2.69 o 
  -1   6   8      347.83      343.17      3.74 o 
   0   6   8       20.64       20.28      1.76 o 
   1   6   8      657.54      631.09      4.61 o 
   2   6   8     4207.16     4131.17     13.49 o 
   3   6   8      903.48      935.85      6.85 o 
   4   6   8      665.49      735.95      3.63 o 
   5   6   8       42.76       44.68      1.74 o 
   6   6   8      851.17      824.84      4.11 o 
   7   6   8     1869.61     1898.31     13.13 o 
   8   6   8      959.69      976.56     14.78 o 
   9   6   8      329.18      362.38      4.77 o 
  10   6   8       68.65       59.13      2.88 o 
  11   6   8      219.44      194.24      7.47 o 
  12   6   8        2.88        4.78      5.06 o 
  -6   7   8        1.69        1.01      3.24 o 
  -5   7   8      980.71      950.07     17.07 o 
  -4   7   8      182.46      177.57      9.65 o 
  -3   7   8     1391.44     1448.74      8.20 o 
  -2   7   8       78.79       79.79      2.81 o 
  -1   7   8      202.68      207.06      3.40 o 
   0   7   8      558.48      553.94      5.27 o 
   1   7   8      559.09      546.05      5.64 o 
   2   7   8     1528.47     1464.89      9.17 o 
   3   7   8      400.25      386.53      4.21 o 
   4   7   8     3308.36     3359.28     11.96 o 
   5   7   8     1884.15     1890.42     16.51 o 
   6   7   8     3843.88     3955.36     22.44 o 
   7   7   8       13.08       14.59      1.70 o 
   8   7   8       44.95       39.46      2.40 o 
   9   7   8      477.86      493.75     13.78 o 
  10   7   8       47.11       50.62      5.12 o 
  11   7   8       25.28       28.33      5.12 o 
  12   7   8       51.16       53.78      6.21 o 
  -5   8   8     1148.53     1175.87     10.80 o 
  -4   8   8      908.29      937.05     26.13 o 
  -3   8   8       14.77       21.79      2.55 o 
  -2   8   8      281.49      295.59      4.44 o 
  -1   8   8      268.46      272.82      6.99 o 
   0   8   8     1282.11     1267.44      7.52 o 
   1   8   8     1144.83     1160.80     11.59 o 
   2   8   8        3.29        1.92      2.17 o 
   3   8   8      254.32      250.99      3.83 o 
   4   8   8     1709.89     1721.68      9.82 o 
   5   8   8      731.37      746.10      4.07 o 
   6   8   8      137.62      128.54      2.55 o 
   7   8   8        6.87        4.90      1.96 o 
   8   8   8      107.59      114.83      5.98 o 
   9   8   8      375.83      354.27      7.69 o 
  10   8   8      190.54      183.57      6.59 o 
  11   8   8        9.66       12.76      4.87 o 
  12   8   8      167.81      176.20      7.67 o 
  -5   9   8      919.59      971.06     12.70 o 
  -4   9   8      794.73      799.34      7.22 o 
  -3   9   8      154.30      157.03      3.90 o 
  -2   9   8      120.97      124.42      3.50 o 
  -1   9   8       13.85       11.37      2.72 o 
   0   9   8        5.01        6.84      2.51 o 
   1   9   8      746.79      757.05      8.99 o 
   2   9   8      115.74      111.65      3.22 o 
   3   9   8       20.86       16.90      2.59 o 
   4   9   8      123.83      107.28      2.72 o 
   5   9   8      929.18      923.05      9.94 o 
   6   9   8      764.95      757.90      7.62 o 
   7   9   8        1.43        1.07      1.74 o 
   8   9   8       54.97       62.32      2.29 o 
   9   9   8      527.91      560.11     11.04 o 
  10   9   8        3.44        0.34      4.67 o 
  11   9   8      278.09      291.44      8.27 o 
  -4  10   8        0.03       -0.06      2.67 o 
  -3  10   8        1.43        0.58      2.71 o 
  -2  10   8      468.97      467.62      8.84 o 
  -1  10   8       44.31       42.78      3.11 o 
   0  10   8        0.04        1.49      3.12 o 
   1  10   8       31.76       24.35      2.79 o 
   2  10   8      709.86      709.29      6.56 o 
   3  10   8       47.79       48.16      3.38 o 
   4  10   8        1.54        0.40      2.82 o 
   5  10   8      927.89      937.38     13.93 o 
   6  10   8      292.38      308.28      3.76 o 
   7  10   8      547.09      545.70      6.07 o 
   8  10   8      184.72      195.73      5.57 o 
   9  10   8       26.48       34.47      5.15 o 
  10  10   8      281.67      277.57      5.69 o 
  11  10   8      123.23      119.08      6.38 o 
  -3  11   8       91.34       86.41      3.71 o 
  -2  11   8        4.56        4.35      3.62 o 
  -1  11   8        4.05        3.13      2.97 o 
   0  11   8      209.84      228.43      9.04 o 
   1  11   8      213.86      214.11     13.36 o 
   2  11   8      530.13      555.11     10.40 o 
   3  11   8      165.70      178.28      4.45 o 
   4  11   8       19.14       18.67      3.10 o 
   5  11   8     1680.81     1696.83     12.65 o 
   6  11   8      986.21     1006.28      8.51 o 
   7  11   8      637.47      651.58      6.63 o 
   8  11   8       91.72       98.08      3.80 o 
   9  11   8       11.29        9.17      3.15 o 
  10  11   8     1166.09     1228.89     10.30 o 
  11  11   8      235.19      249.65      7.92 o 
  -2  12   8       11.44       16.10      3.12 o 
  -1  12   8       93.17       97.27      3.93 o 
   0  12   8      296.64      284.31      5.63 o 
   1  12   8      487.38      491.10      6.44 o 
   2  12   8      320.65      338.82      5.67 o 
   3  12   8       29.54       30.41      3.51 o 
   4  12   8      261.04      247.79      5.11 o 
   5  12   8      297.69      305.22     11.74 o 
   6  12   8      692.25      729.97     11.21 o 
   7  12   8     1039.65     1078.71     13.59 o 
   8  12   8       31.53       31.02      5.41 o 
   9  12   8       75.09       67.12      3.70 o 
  10  12   8      243.91      250.49      6.07 o 
   0  13   8       95.03      101.25      5.67 o 
   1  13   8      142.03      147.72      4.68 o 
   2  13   8      526.88      558.33      7.10 o 
   3  13   8       41.13       39.80      3.77 o 
   4  13   8       66.65       70.99      6.99 o 
   5  13   8      246.56      240.63      7.65 o 
   6  13   8        4.69        6.00      4.68 o 
   7  13   8      207.55      187.25      7.35 o 
   8  13   8      102.90      101.66      6.86 o 
   9  13   8      207.79      230.94      8.42 o 
   2  14   8        2.77        5.97      3.72 o 
   3  14   8       90.88       95.25      4.71 o 
   4  14   8        9.80       14.95      5.09 o 
   5  14   8        6.59        4.38      4.97 o 
   6  14   8      225.54      216.71      7.79 o 
   7  14   8       20.26       11.21      5.39 o 
  -4 -10   9      240.36      234.43      7.08 o 
  -3 -10   9       25.70       24.71      4.29 o 
  -2 -10   9      168.73      135.03      5.30 o 
   1 -10   9       41.93       39.38      4.05 o 
  -6  -9   9       12.82       17.30      9.17 o 
  -5  -9   9        2.58        0.75      4.72 o 
  -4  -9   9      179.52      191.43      6.73 o 
  -3  -9   9       32.56       41.02      4.61 o 
  -2  -9   9       74.73       98.29      4.95 o 
  -1  -9   9       14.61       15.67      3.77 o 
   1  -9   9      320.87      332.30      6.34 o 
   2  -9   9      303.23      372.65      5.07 o 
   3  -9   9       18.17       38.40      3.86 o 
  -7  -8   9      185.90      202.68      5.04 o 
  -6  -8   9      142.25      135.56      4.39 o 
  -5  -8   9       51.10       60.65      3.91 o 
  -4  -8   9      574.46      636.38     10.09 o 
  -3  -8   9       26.08       13.96      4.21 o 
  -2  -8   9       16.61        7.08      3.88 o 
   0  -8   9      178.98      189.42      3.38 o 
   1  -8   9      284.58      354.00      4.43 o 
   2  -8   9        3.14        9.36      2.40 o 
   3  -8   9        2.07        5.66      2.65 o 
   4  -8   9       17.86       11.34      2.86 o 
   5  -8   9       37.61       42.19      3.32 o 
  -7  -7   9        9.37       12.57      3.48 o 
  -6  -7   9      117.24      132.47      9.94 o 
  -5  -7   9      626.09      649.25     27.69 o 
  -4  -7   9      852.15      898.93     21.34 o 
  -3  -7   9       79.36       58.41      4.88 o 
  -2  -7   9       44.75       28.11      4.21 o 
   0  -7   9      413.53      448.51      4.35 o 
   1  -7   9      513.50      593.39      5.18 o 
   2  -7   9       54.33       55.28      2.62 o 
   3  -7   9      288.33      287.29      4.41 o 
   4  -7   9       28.58       34.15      2.99 o 
   5  -7   9        8.21       14.01      2.87 o 
   6  -7   9        8.57       10.76      3.09 o 
  -8  -6   9      181.36      179.37      5.17 o 
  -7  -6   9       58.73       55.49      9.12 o 
  -6  -6   9      859.81      897.23     14.88 o 
  -5  -6   9      315.60      305.26      8.17 o 
  -4  -6   9        0.96        5.03      3.12 o 
  -3  -6   9      132.02      123.89      3.66 o 
  -2  -6   9      145.93      138.18      4.79 o 
  -1  -6   9       30.49       31.73      2.38 o 
   0  -6   9        1.19       11.84      4.18 o 
   1  -6   9       66.71       79.17      6.06 o 
   2  -6   9       17.60       13.35      1.55 o 
   3  -6   9      314.16      324.41      4.29 o 
   4  -6   9      111.16       90.42      5.03 o 
   5  -6   9      170.03      141.54      3.81 o 
   6  -6   9        9.37        2.00      4.32 o 
   7  -6   9        6.24        3.00      3.05 o 
  -8  -5   9        0.94       -2.23      3.15 o 
  -7  -5   9       32.04       34.67      6.83 o 
  -6  -5   9      966.23      974.16      8.14 o 
  -5  -5   9      238.04      220.76      4.59 o 
  -4  -5   9       49.73       48.27      3.20 o 
  -3  -5   9      419.80      425.45      5.83 o 
  -2  -5   9       12.61       11.26      2.52 o 
  -1  -5   9       61.18       69.07      3.26 o 
   0  -5   9       74.14       82.29      2.98 o 
   1  -5   9      255.67      251.91      2.83 o 
   2  -5   9      169.59      186.06      2.41 o 
   3  -5   9      335.13      346.46      4.38 o 
   4  -5   9        6.56        1.52      2.27 o 
   5  -5   9        8.39        7.83      2.83 o 
   6  -5   9      405.65      387.43      5.32 o 
   7  -5   9       45.82       47.81      4.30 o 
   8  -5   9      161.04      185.18      7.14 o 
  -8  -4   9      223.81      234.82     11.85 o 
  -7  -4   9        8.52       12.94      3.07 o 
  -6  -4   9      364.41      350.21      5.39 o 
  -5  -4   9        0.54       -0.09      2.89 o 
  -4  -4   9      731.11      696.17      6.43 o 
  -3  -4   9      299.67      321.05     10.66 o 
  -2  -4   9      262.49      247.49      3.15 o 
  -1  -4   9       11.33        6.69      1.98 o 
   0  -4   9       17.87       19.21      1.76 o 
   1  -4   9     2132.05     2121.12      9.33 o 
   2  -4   9      866.06      928.20      6.68 o 
   3  -4   9        2.37        2.12      1.53 o 
   4  -4   9       91.69       79.60      4.25 o 
   5  -4   9      369.51      345.90      5.11 o 
   6  -4   9      903.72      866.45      7.08 o 
   7  -4   9      255.94      251.36      4.84 o 
   8  -4   9       36.22       50.94      3.61 o 
   9  -4   9       24.30       16.58      3.89 o 
  -8  -3   9        1.27        5.98      6.29 o 
  -7  -3   9      104.32      119.64      3.90 o 
  -6  -3   9        8.61        7.68      2.87 o 
  -5  -3   9      483.85      496.23      5.75 o 
  -4  -3   9     1048.15      998.30      7.27 o 
  -3  -3   9        6.08        8.90      1.57 o 
  -2  -3   9      264.84      273.89      3.23 o 
  -1  -3   9      667.36      654.19      4.64 o 
   0  -3   9      149.44      154.09      5.28 o 
   1  -3   9     1046.51     1026.98      4.64 o 
   2  -3   9      364.44      389.03      6.24 o 
   3  -3   9      573.27      611.88      5.62 o 
   4  -3   9     5196.49     5114.92     30.06 o 
   5  -3   9      577.46      526.72      5.10 o 
   6  -3   9        4.15       12.95      6.15 o 
   7  -3   9       51.82       52.87      5.11 o 
   8  -3   9        9.31        1.59      4.75 o 
   9  -3   9      107.59      115.22      6.12 o 
  -8  -2   9        3.98        5.13      3.25 o 
  -7  -2   9       15.00       15.26      2.93 o 
  -6  -2   9      130.13      104.65      3.60 o 
  -5  -2   9     2463.39     2434.92     12.63 o 
  -4  -2   9      231.66      212.71      4.21 o 
  -3  -2   9        1.55        4.38      6.15 o 
  -2  -2   9      423.44      427.56      4.98 o 
  -1  -2   9       28.10       40.77      1.90 o 
   0  -2   9      471.17      467.41      4.82 o 
   1  -2   9      867.12      894.68     12.30 o 
   2  -2   9      396.89      398.73      3.84 o 
   3  -2   9        4.22        4.35      1.06 o 
   4  -2   9      605.03      561.19      3.76 o 
   5  -2   9        2.67        4.21      3.77 o 
   6  -2   9        0.93       -1.41      3.89 o 
   7  -2   9       13.63        7.07      4.84 o 
   8  -2   9        2.33        1.63      4.08 o 
   9  -2   9      462.17      477.61      8.70 o 
  10  -2   9       82.75       82.92      5.59 o 
  -8  -1   9      158.72      163.44      4.21 o 
  -7  -1   9      599.58      592.50      6.32 o 
  -6  -1   9      106.98       92.90      3.38 o 
  -5  -1   9     1645.20     1602.76      9.53 o 
  -4  -1   9      363.72      333.25     14.24 o 
  -3  -1   9     1162.14     1126.96     24.87 o 
  -2  -1   9       15.68       29.44      7.61 o 
  -1  -1   9       14.86       17.11      1.78 o 
   0  -1   9      189.57      201.84      3.50 o 
   1  -1   9      423.23      422.00      5.29 o 
   2  -1   9      871.88      851.54     10.05 o 
   3  -1   9       96.25       96.69      1.64 o 
   4  -1   9        1.01        1.62      1.76 o 
   5  -1   9       21.80       17.29      3.69 o 
   6  -1   9       28.59       27.41      3.84 o 
   7  -1   9      735.75      651.44      8.96 o 
   8  -1   9      140.70      128.74      5.27 o 
   9  -1   9      159.60      162.64      6.98 o 
  10  -1   9       61.39       52.57      3.37 o 
  -8   0   9       94.40       96.73      4.86 o 
  -7   0   9      199.20      251.48      4.47 o 
  -6   0   9      436.93      382.38      5.05 o 
  -5   0   9      496.38      492.16      5.36 o 
  -4   0   9       30.13       30.87      2.73 o 
  -3   0   9      943.25      933.82      6.37 o 
  -2   0   9      916.71     1009.52     33.22 o 
  -1   0   9       21.61       17.79      2.22 o 
   0   0   9       24.53       24.65      2.07 o 
   1   0   9      539.46      539.71      7.40 o 
   2   0   9     1433.58     1373.21     10.91 o 
   3   0   9      947.36      962.96      6.83 o 
   4   0   9      113.04      134.41      4.60 o 
   5   0   9      662.51      596.17      7.56 o 
   6   0   9     1061.29     1057.64      9.96 o 
   7   0   9      588.20      546.27      7.97 o 
   8   0   9       46.79       45.57      3.12 o 
   9   0   9      113.71      118.12      8.26 o 
  10   0   9      134.01      126.63      5.42 o 
  11   0   9      239.15      261.36      5.19 o 
  -8   1   9       63.19       65.06      3.21 o 
  -7   1   9       42.11       38.62      2.83 o 
  -6   1   9       10.21        9.37      2.52 o 
  -5   1   9       14.80       12.57      2.53 o 
  -4   1   9     1479.56     1505.52     16.54 o 
  -3   1   9      304.39      280.93     12.28 o 
  -2   1   9     1196.79     1127.27      9.36 o 
  -1   1   9       56.88       65.76      2.94 o 
   0   1   9      198.61      179.13      2.73 o 
   1   1   9      304.43      295.33      5.63 o 
   2   1   9     1136.87      999.49      5.47 o 
   3   1   9      988.60     1114.74      5.63 o 
   4   1   9      746.61      731.09      5.69 o 
   5   1   9     4676.98     4586.22     68.08 o 
   6   1   9        8.19        6.62      3.28 o 
   7   1   9      406.17      367.24      7.07 o 
   8   1   9       87.06       84.00      5.26 o 
   9   1   9      423.01      437.97      9.42 o 
  10   1   9      684.54      706.04     13.94 o 
  11   1   9       11.22       13.55      3.09 o 
  -8   2   9       20.80       21.38      2.67 o 
  -7   2   9       35.40       34.59      3.47 o 
  -6   2   9       75.15       78.67      3.07 o 
  -5   2   9      118.75      103.14      3.16 o 
  -4   2   9     1502.06     1456.02      7.98 o 
  -3   2   9        4.02        5.24      2.14 o 
  -2   2   9     2572.30     2515.10     13.69 o 
  -1   2   9      496.47      547.96      8.91 o 
   0   2   9       11.74        5.13      1.68 o 
   1   2   9      951.44      945.24     20.07 o 
   2   2   9      618.70      587.18      8.78 o 
   3   2   9      836.23      776.14      8.34 o 
   4   2   9      591.65      552.15     10.84 o 
   5   2   9     2393.18     2206.92      9.01 o 
   6   2   9      286.62      321.29      8.30 o 
   7   2   9        3.78       10.56      2.75 o 
   8   2   9       80.32       91.14      5.10 o 
   9   2   9      182.80      184.50      4.51 o 
  10   2   9      491.32      472.25      6.06 o 
  11   2   9       11.75       10.35      2.89 o 
  -8   3   9       61.20       71.05      4.38 o 
  -7   3   9      166.10      185.93      5.60 o 
  -6   3   9      294.83      288.82      4.35 o 
  -5   3   9      804.52      719.53      6.66 o 
  -4   3   9      557.94      550.24      7.25 o 
  -3   3   9      110.76       97.81      2.86 o 
  -2   3   9      982.26      955.00      9.01 o 
  -1   3   9       79.81       68.66      3.84 o 
   0   3   9     2055.86     2032.59      6.43 o 
   1   3   9     1886.03     2010.52      9.96 o 
   2   3   9     1049.16     1122.45      6.05 o 
   3   3   9     7570.98     7521.26     23.05 o 
   4   3   9      999.48     1061.94      8.26 o 
   5   3   9      347.64      340.34      2.93 o 
   6   3   9      465.20      468.95      9.11 o 
   7   3   9      124.16      114.53      3.38 o 
   8   3   9     2144.77     2038.33     10.30 o 
   9   3   9      329.70      309.63      5.91 o 
  10   3   9        3.43        4.60      2.97 o 
  11   3   9        8.30       13.12      2.85 o 
  -7   4   9      160.44      149.08      5.23 o 
  -6   4   9      392.85      417.24      7.38 o 
  -5   4   9      724.63      710.80      5.88 o 
  -4   4   9       98.39       89.31      2.83 o 
  -3   4   9      789.96      840.23     15.26 o 
  -2   4   9      917.77      964.09      5.97 o 
  -1   4   9      375.65      419.44     19.79 o 
   0   4   9      334.21      293.01      4.99 o 
   1   4   9        8.04        5.83      0.91 o 
   2   4   9      326.10      305.53      2.45 o 
   3   4   9      521.85      442.22      7.38 o 
   4   4   9       11.62       16.06      1.76 o 
   5   4   9      493.68      503.09      4.17 o 
   6   4   9       46.17       40.26      2.90 o 
   7   4   9     2062.95     1936.12     13.76 o 
   8   4   9      380.18      345.17      4.89 o 
   9   4   9        0.20        1.82      2.50 o 
  10   4   9      601.05      632.00      9.23 o 
  11   4   9       82.33       73.67      3.61 o 
  12   4   9       19.82       20.93      5.45 o 
  -7   5   9       61.57       63.91      4.32 o 
  -6   5   9       65.02       66.72      4.36 o 
  -5   5   9      521.80      515.39      8.00 o 
  -4   5   9        1.44        1.92      3.63 o 
  -3   5   9     1843.32     1889.12     22.17 o 
  -2   5   9      454.65      456.02      7.34 o 
  -1   5   9      465.11      437.35      9.21 o 
   0   5   9      674.60      658.49      4.31 o 
   1   5   9       13.10       20.32      1.40 o 
   2   5   9      341.85      331.19      6.74 o 
   3   5   9      109.64       81.87      2.02 o 
   4   5   9     1257.94     1222.77      8.46 o 
   5   5   9      905.76      883.77     10.99 o 
   6   5   9     2214.13     2095.22     12.15 o 
   7   5   9      562.01      536.19      8.31 o 
   8   5   9      526.95      582.83      7.96 o 
   9   5   9        2.58        1.19      2.54 o 
  10   5   9      908.15      929.70     15.72 o 
  11   5   9      398.36      382.54      5.57 o 
  12   5   9        1.10        0.20      5.23 o 
  -6   6   9       38.69       32.02      3.96 o 
  -5   6   9      122.63      110.63      5.05 o 
  -4   6   9      351.63      334.53      6.91 o 
  -3   6   9      520.56      513.11      7.92 o 
  -2   6   9      138.30      149.44      7.70 o 
  -1   6   9     2433.48     2419.75      9.09 o 
   0   6   9      119.80      139.61     12.07 o 
   1   6   9     1318.55     1324.05     22.37 o 
   2   6   9     1661.76     1863.29      7.70 o 
   3   6   9       13.05       14.58      1.63 o 
   4   6   9     5787.09     5737.02     25.16 o 
   5   6   9      954.20      993.99      4.43 o 
   6   6   9      108.81       97.11      2.45 o 
   7   6   9     1449.22     1488.65      6.50 o 
   8   6   9       84.92       71.19      5.15 o 
   9   6   9      879.31      905.97      7.22 o 
  10   6   9      565.82      581.74     15.87 o 
  11   6   9      163.71      168.02      7.27 o 
  12   6   9       66.59       63.94      6.39 o 
  -6   7   9       73.86       64.54      4.40 o 
  -5   7   9      197.14      179.46      5.82 o 
  -4   7   9      593.07      578.62      8.76 o 
  -3   7   9       11.80       14.02      4.11 o 
  -2   7   9        9.31       11.60      2.23 o 
  -1   7   9     1505.93     1486.26     22.98 o 
   0   7   9      825.90      852.21      5.90 o 
   1   7   9      117.62      110.30      2.72 o 
   2   7   9       15.73       15.47      1.97 o 
   3   7   9       16.34       16.65      2.14 o 
   4   7   9     3139.22     3091.85      8.91 o 
   5   7   9       80.54       86.63      1.92 o 
   6   7   9      318.29      289.95      2.92 o 
   7   7   9      597.23      600.21      3.98 o 
   8   7   9       32.64       27.57      2.56 o 
   9   7   9     2119.98     2077.23     28.34 o 
  10   7   9      756.48      781.02      9.59 o 
  11   7   9        5.52        6.77      4.84 o 
  12   7   9      114.23      120.10      6.95 o 
  -5   8   9       52.02       60.19      4.61 o 
  -4   8   9      202.38      211.70      6.26 o 
  -3   8   9      102.60      105.06      3.28 o 
  -2   8   9     3492.30     3543.06     19.95 o 
  -1   8   9       26.58       29.36      2.50 o 
   0   8   9        1.97        3.36      2.11 o 
   1   8   9      706.59      698.69     16.07 o 
   2   8   9       13.94       11.65      2.21 o 
   3   8   9       24.22       28.51      2.49 o 
   4   8   9     1098.45     1079.64     12.51 o 
   5   8   9      652.92      663.55      9.01 o 
   6   8   9       10.71        6.67      1.70 o 
   7   8   9        9.36        9.89      1.66 o 
   8   8   9      182.06      156.55      3.03 o 
   9   8   9      514.54      491.67      9.37 o 
  10   8   9      152.40      144.22      6.43 o 
  11   8   9      842.65      911.64     12.94 o 
  -4   9   9       34.72       34.74      4.44 o 
  -3   9   9      373.13      372.65     11.48 o 
  -2   9   9      357.87      360.70      5.17 o 
  -1   9   9       83.48       82.31      3.25 o 
   0   9   9      131.95      120.08      3.35 o 
   1   9   9     1123.26     1118.18     31.32 o 
   2   9   9        5.28        4.95      2.40 o 
   3   9   9      580.39      615.69     13.51 o 
   4   9   9        0.22        1.74      2.55 o 
   5   9   9      971.49      962.81      9.21 o 
   6   9   9      643.34      712.97      5.44 o 
   7   9   9       32.48       41.49      1.89 o 
   8   9   9       63.45       74.61      2.47 o 
   9   9   9      183.66      193.00      4.75 o 
  10   9   9      210.51      202.89      6.88 o 
  11   9   9      491.48      504.65     10.27 o 
  -3  10   9      465.29      446.71      8.69 o 
  -2  10   9      759.21      749.71      7.20 o 
  -1  10   9      324.50      314.20      5.26 o 
   0  10   9      307.69      298.33     11.85 o 
   1  10   9      336.00      345.87     13.11 o 
   2  10   9      715.40      710.66     11.19 o 
   3  10   9     1106.49     1154.42     16.67 o 
   4  10   9       20.77       32.77      3.12 o 
   5  10   9     1523.43     1564.23     14.54 o 
   6  10   9        6.33        8.89      2.27 o 
   7  10   9      224.24      201.75      5.58 o 
   8  10   9      103.96      116.89      3.80 o 
   9  10   9      229.58      268.05      8.87 o 
  10  10   9      865.33      855.46     11.87 o 
  11  10   9      326.01      319.37      8.63 o 
  -2  11   9       42.90       39.46      3.26 o 
  -1  11   9      232.80      226.80      5.30 o 
   0  11   9        6.73        3.61      4.66 o 
   1  11   9       38.09       47.33      3.31 o 
   2  11   9      212.56      202.30      4.47 o 
   3  11   9       50.64       40.65      3.34 o 
   4  11   9      167.33      175.74      4.47 o 
   5  11   9     2137.79     2122.94     11.71 o 
   6  11   9      232.05      254.07      5.28 o 
   7  11   9      127.57      142.23      6.41 o 
   8  11   9       84.32       77.82      3.60 o 
   9  11   9      282.27      314.52      7.16 o 
  10  11   9     1240.71     1175.42     10.14 o 
  -1  12   9      545.41      521.95      8.87 o 
   0  12   9        3.99        0.66      3.85 o 
   1  12   9        2.85        5.40      3.21 o 
   2  12   9       15.45       12.22      3.17 o 
   3  12   9      533.82      555.02     14.39 o 
   4  12   9     1227.88     1274.57     15.90 o 
   5  12   9      100.93      100.81      4.21 o 
   6  12   9       18.53       15.79      3.41 o 
   7  12   9       70.78       80.12      5.82 o 
   8  12   9        4.81        9.49      4.86 o 
   9  12   9        8.86       12.21      5.62 o 
  10  12   9      202.65      185.10      5.11 o 
   0  13   9       62.50       65.95      3.83 o 
   1  13   9       77.45       63.68      3.89 o 
   2  13   9        8.51        6.87      3.37 o 
   3  13   9      677.90      641.29     10.87 o 
   4  13   9      829.58      861.33     19.38 o 
   5  13   9        0.65        4.04      3.48 o 
   6  13   9      166.68      177.18      6.90 o 
   7  13   9       45.96       48.56      5.74 o 
   8  13   9      214.12      195.53      7.54 o 
   9  13   9      761.76      817.55     13.38 o 
   3  14   9      159.61      157.06      4.92 o 
   4  14   9      117.54      122.91      4.62 o 
   5  14   9        0.59        2.22      5.00 o 
   6  14   9      195.79      191.94      7.47 o 
   7  14   9        2.40        0.01      4.90 o 
  -4  -9  10        5.16        8.39      3.15 o 
  -3  -9  10        0.18       -3.52      4.47 o 
  -2  -9  10       10.21       19.36      4.06 o 
  -1  -9  10       16.69       23.27      4.11 o 
   2  -9  10       73.92      108.06      4.62 o 
  -6  -8  10        2.43       10.42      4.36 o 
  -5  -8  10      114.26      128.46      4.91 o 
  -4  -8  10       94.05      133.11      4.28 o 
  -3  -8  10      482.78      467.80      5.99 o 
  -2  -8  10      612.54      675.49      9.94 o 
   1  -8  10       11.29       21.04      3.07 o 
   2  -8  10       32.92       27.38      3.44 o 
   3  -8  10      727.78      697.69     13.75 o 
   4  -8  10      572.33      577.53      7.29 o 
  -6  -7  10      330.23      359.80     12.08 o 
  -5  -7  10      459.37      500.86     18.93 o 
  -4  -7  10      136.66      160.61      4.44 o 
  -3  -7  10       12.07       14.51      3.31 o 
  -2  -7  10     1022.64     1094.02     16.66 o 
  -1  -7  10       66.81       75.46      4.36 o 
   0  -7  10      419.48      483.70     13.47 o 
   1  -7  10      115.48      133.45      4.10 o 
   2  -7  10       21.23       23.06      3.27 o 
   3  -7  10      483.84      492.84      5.43 o 
   4  -7  10      125.53      153.00     12.50 o 
   5  -7  10      145.38      163.80      4.25 o 
  -7  -6  10      113.45      105.66      4.17 o 
  -6  -6  10      594.73      652.76      7.29 o 
  -5  -6  10       35.47       42.76      6.21 o 
  -4  -6  10      153.04      150.49      4.19 o 
  -3  -6  10        3.96        1.80      4.58 o 
  -2  -6  10      623.97      596.27      8.17 o 
  -1  -6  10       26.09       27.11      2.05 o 
   0  -6  10       48.39       63.21      2.52 o 
   1  -6  10       53.29       45.52      3.32 o 
   2  -6  10        0.64        0.00      1.95 o 
   3  -6  10      209.43      224.32      4.16 o 
   4  -6  10      237.99      215.90      4.07 o 
   5  -6  10        0.45        1.90      2.60 o 
   6  -6  10        9.71        6.06      2.80 o 
  -7  -5  10       36.56       39.58      3.60 o 
  -6  -5  10       93.00      112.43      4.60 o 
  -5  -5  10       14.20       12.75      3.26 o 
  -4  -5  10     1319.75     1304.20     14.21 o 
  -3  -5  10        9.78        8.91      2.83 o 
  -2  -5  10       21.94       16.05      3.75 o 
  -1  -5  10        5.41        3.60      1.85 o 
   0  -5  10      132.86      119.56      2.77 o 
   1  -5  10      548.82      609.18     15.39 o 
   2  -5  10        2.82        0.70      1.35 o 
   3  -5  10       19.15       26.50      2.24 o 
   4  -5  10      488.11      459.87     22.61 o 
   5  -5  10       20.08       25.26      2.87 o 
   6  -5  10        1.04        0.84      2.67 o 
   7  -5  10       35.95       20.02      3.05 o 
  -8  -4  10       20.22       18.67      4.79 o 
  -7  -4  10        0.56       -0.17      3.06 o 
  -6  -4  10      128.41      114.64      9.80 o 
  -5  -4  10      226.30      227.87      4.72 o 
  -4  -4  10      696.37      686.81     10.30 o 
  -3  -4  10       97.02       93.39      5.33 o 
  -2  -4  10     1112.93     1165.85     35.54 o 
  -1  -4  10     1049.33     1042.86      6.26 o 
   0  -4  10        2.35        1.14      1.83 o 
   1  -4  10      809.57      879.69      5.85 o 
   2  -4  10       95.54       89.04      1.87 o 
   3  -4  10      733.17      702.80      9.09 o 
   4  -4  10      854.74      819.84      6.12 o 
   5  -4  10      650.28      672.59      9.18 o 
   6  -4  10      475.92      534.90      6.14 o 
   7  -4  10        5.08        1.97      2.68 o 
   8  -4  10       93.50       96.28      5.70 o 
  -8  -3  10      236.90      219.35      4.97 o 
  -7  -3  10       53.86       55.34      8.13 o 
  -6  -3  10      191.63      172.29      4.46 o 
  -5  -3  10      105.39      108.75      3.85 o 
  -4  -3  10      210.15      190.65      4.55 o 
  -3  -3  10      539.23      554.00      8.53 o 
  -2  -3  10      505.93      521.98     16.48 o 
  -1  -3  10     2858.86     2870.56      9.93 o 
   0  -3  10        0.61       -1.17      2.87 o 
   1  -3  10       45.30       69.20      2.55 o 
   2  -3  10       78.86       61.44      1.67 o 
   3  -3  10      758.50      780.67      7.33 o 
   4  -3  10     1408.46     1443.70      7.50 o 
   5  -3  10       58.78       73.30      5.06 o 
   6  -3  10        0.07        6.68      2.64 o 
   7  -3  10        4.09        2.59      3.43 o 
   8  -3  10      436.92      436.54     10.07 o 
   9  -3  10      269.14      279.52      7.86 o 
  -8  -2  10      540.34      529.56      6.65 o 
  -7  -2  10       26.06       20.16      3.16 o 
  -6  -2  10       75.92       62.67      3.50 o 
  -5  -2  10      447.79      432.68      9.58 o 
  -4  -2  10      191.49      185.67     11.67 o 
  -3  -2  10      456.56      449.86      8.57 o 
  -2  -2  10      612.63      643.62     21.46 o 
  -1  -2  10       75.11       72.04      2.37 o 
   0  -2  10       47.74       54.76      2.15 o 
   1  -2  10        8.94       15.03      3.24 o 
   2  -2  10      169.00      178.65      2.24 o 
   3  -2  10      112.24      111.15      1.83 o 
   4  -2  10      996.99      987.55      6.01 o 
   5  -2  10       54.11       48.17      4.20 o 
   6  -2  10      178.72      178.77      5.84 o 
   7  -2  10      292.20      221.34      6.41 o 
   8  -2  10      175.94      152.25      5.80 o 
   9  -2  10       18.07       22.08      4.61 o 
  -8  -1  10      602.50      571.95      6.75 o 
  -7  -1  10      147.97      147.30      6.21 o 
  -6  -1  10       25.54       26.22      3.18 o 
  -5  -1  10        9.37        9.33      2.74 o 
  -4  -1  10      410.32      407.71     14.50 o 
  -3  -1  10     4936.25     4809.97     56.97 o 
  -2  -1  10      989.36      960.39     25.94 o 
  -1  -1  10        1.04        1.45      1.75 o 
   0  -1  10      197.48      196.34      4.31 o 
   1  -1  10        0.84        0.75      1.79 o 
   2  -1  10     3125.34     3082.20     38.41 o 
   3  -1  10      211.76      198.60      3.00 o 
   4  -1  10      202.59      198.76      7.36 o 
   5  -1  10      322.68      326.37      6.43 o 
   6  -1  10      636.27      643.46      8.71 o 
   7  -1  10       15.21        4.59      4.76 o 
   8  -1  10        1.61        2.63      3.91 o 
   9  -1  10       68.30       52.49      5.13 o 
  10  -1  10        1.33        1.38      4.12 o 
  -8   0  10      180.33      169.59      4.37 o 
  -7   0  10       45.75       37.37      3.11 o 
  -6   0  10      171.34      173.15      4.86 o 
  -5   0  10       88.02       80.47      3.28 o 
  -4   0  10      396.39      351.47      4.84 o 
  -3   0  10     1584.06     1551.98     25.21 o 
  -2   0  10        3.74        5.63      1.86 o 
  -1   0  10       52.76       60.93      2.35 o 
   0   0  10     1069.15     1051.35     10.29 o 
   1   0  10       85.56       92.11      2.43 o 
   2   0  10      891.11      906.97     18.64 o 
   3   0  10       15.55       20.86      1.73 o 
   4   0  10     1946.78     1915.56      7.48 o 
   5   0  10      949.31      963.13      9.73 o 
   6   0  10       13.47       39.09      3.99 o 
   7   0  10       73.93       61.86      4.96 o 
   8   0  10      108.15       92.21      5.09 o 
   9   0  10      935.34      955.93     11.31 o 
  10   0  10       47.63       48.00      3.47 o 
  -8   1  10       20.41       16.78      2.93 o 
  -7   1  10      496.62      501.50      6.49 o 
  -6   1  10      174.55      164.53      4.96 o 
  -5   1  10      573.36      522.41      5.67 o 
  -4   1  10      452.02      411.93     12.61 o 
  -3   1  10        8.66       11.51      5.61 o 
  -2   1  10      209.19      219.81      5.30 o 
  -1   1  10      199.30      189.41      3.15 o 
   0   1  10      987.48      963.97      8.89 o 
   1   1  10      107.62      111.26      2.72 o 
   2   1  10       72.24       72.09      3.08 o 
   3   1  10     2253.27     2351.42     29.71 o 
   4   1  10     1675.54     1700.51     10.68 o 
   5   1  10      541.56      489.62      8.59 o 
   6   1  10      176.88      158.01      5.13 o 
   7   1  10        1.33        1.46      4.05 o 
   8   1  10       55.10       42.25      4.88 o 
   9   1  10      725.52      722.47     20.59 o 
  10   1  10       91.55       92.80      7.23 o 
  11   1  10       16.79       19.08      3.12 o 
  -7   2  10      268.04      260.70      5.18 o 
  -6   2  10       52.58       55.24      2.97 o 
  -5   2  10       37.47       24.60      2.57 o 
  -4   2  10       55.75       49.18      6.21 o 
  -3   2  10      869.03      835.65      7.12 o 
  -2   2  10     2179.13     2135.33     13.50 o 
  -1   2  10        6.25        7.94      2.10 o 
   0   2  10       23.12       25.86      2.14 o 
   1   2  10        0.94        1.57      1.81 o 
   2   2  10      902.50      940.55      8.80 o 
   3   2  10     3319.82     3279.86     32.80 o 
   4   2  10      787.91      747.29     13.14 o 
   5   2  10       28.38       24.06      1.78 o 
   6   2  10        6.45        8.84      3.39 o 
   7   2  10      579.23      555.71     13.01 o 
   8   2  10      320.55      282.47      6.64 o 
   9   2  10      543.80      505.78      6.19 o 
  10   2  10      167.33      164.10      4.38 o 
  11   2  10       10.53        4.84      2.85 o 
  -7   3  10      363.01      344.46      7.23 o 
  -6   3  10        7.83        6.34      2.38 o 
  -5   3  10      219.24      212.64      4.66 o 
  -4   3  10      110.84      103.99      3.18 o 
  -3   3  10     1687.50     1601.30      8.36 o 
  -2   3  10     3057.32     3107.63     16.45 o 
  -1   3  10        8.21        2.82      3.51 o 
   0   3  10      225.09      238.30      4.52 o 
   1   3  10        8.46       17.10      2.09 o 
   2   3  10     1099.74     1141.10      9.16 o 
   3   3  10     2963.74     2786.24     33.79 o 
   4   3  10      608.42      600.00      7.78 o 
   5   3  10      897.29      936.79      7.91 o 
   6   3  10       32.59       30.12      5.93 o 
   7   3  10      245.16      232.00      7.80 o 
   8   3  10      356.77      328.08     11.05 o 
   9   3  10      377.54      396.94      5.51 o 
  10   3  10      283.85      278.04      6.70 o 
  11   3  10       39.25       38.24      3.20 o 
  -7   4  10      192.25      186.89      6.03 o 
  -6   4  10       15.75        9.32      3.82 o 
  -5   4  10       64.44       65.09      2.84 o 
  -4   4  10     1348.98     1351.53     18.13 o 
  -3   4  10     2516.27     2474.32     15.52 o 
  -2   4  10     1471.05     1479.91     11.88 o 
  -1   4  10       66.56       77.01      4.06 o 
   0   4  10      474.11      495.04      6.90 o 
   1   4  10      675.07      699.56      5.42 o 
   2   4  10        1.65        3.39      1.02 o 
   3   4  10      205.47      176.38      3.31 o 
   4   4  10      138.87      160.39      2.98 o 
   5   4  10     1202.21     1211.12      6.59 o 
   6   4  10      275.32      274.51      3.82 o 
   7   4  10        6.92        7.91      2.75 o 
   8   4  10       35.12       33.21      4.11 o 
   9   4  10        0.92        2.26      2.62 o 
  10   4  10     1001.31     1014.68      8.39 o 
  11   4  10       34.61       36.27      3.19 o 
  -6   5  10       47.72       51.24      4.38 o 
  -5   5  10      165.79      168.53      5.65 o 
  -4   5  10      339.28      351.45      7.14 o 
  -3   5  10      447.57      432.31      5.02 o 
  -2   5  10       99.18       88.98      3.73 o 
  -1   5  10        2.79       -0.08      3.85 o 
   0   5  10       12.76        8.45      3.60 o 
   1   5  10       29.62       30.22      3.57 o 
   2   5  10     1559.25     1586.31     19.94 o 
   3   5  10      196.26      208.97      3.71 o 
   4   5  10     1130.00     1135.06     10.04 o 
   5   5  10      243.63      218.85      3.40 o 
   6   5  10       12.63       18.30      1.79 o 
   7   5  10       68.98       64.12      3.44 o 
   8   5  10      717.33      697.57      6.64 o 
   9   5  10      272.76      245.36      4.55 o 
  10   5  10      526.42      489.40     21.96 o 
  11   5  10       13.99       10.83      2.79 o 
  -6   6  10      419.87      421.57      8.14 o 
  -5   6  10        0.92        1.13      3.76 o 
  -4   6  10       97.31      101.59      5.06 o 
  -3   6  10        4.48        1.62      3.92 o 
  -2   6  10     1293.73     1223.48     11.64 o 
  -1   6  10      544.68      549.28      8.21 o 
   0   6  10      159.80      167.14      5.38 o 
   1   6  10        1.61       -0.86      6.94 o 
   2   6  10       51.11       51.70      1.78 o 
   3   6  10      797.98      823.76     11.45 o 
   4   6  10     2611.30     2615.91     20.76 o 
   5   6  10      413.23      420.48      3.63 o 
   6   6  10       51.44       59.33      2.22 o 
   7   6  10      390.60      376.87      6.73 o 
   8   6  10      622.49      628.99      6.25 o 
   9   6  10      920.83      911.36     27.29 o 
  10   6  10      342.93      321.61      5.13 o 
  11   6  10      116.00      124.50      4.01 o 
  -5   7  10       14.62        9.30      4.07 o 
  -4   7  10        1.97        4.07      3.92 o 
  -3   7  10      628.69      598.74      9.10 o 
  -2   7  10     1315.37     1259.26     12.15 o 
  -1   7  10      593.29      580.04      8.67 o 
   0   7  10       91.29      101.18      2.67 o 
   1   7  10      797.02      845.42     21.13 o 
   2   7  10      340.00      360.99      8.81 o 
   3   7  10     1421.57     1449.07     19.61 o 
   4   7  10     2424.60     2279.60     10.03 o 
   5   7  10      339.76      324.01      3.47 o 
   6   7  10     4437.21     4436.11     22.04 o 
   7   7  10     1452.05     1556.26     12.83 o 
   8   7  10     1149.10     1155.63      9.85 o 
   9   7  10      461.99      441.46     12.83 o 
  10   7  10       79.44       83.59      3.38 o 
  11   7  10      335.66      344.28      8.99 o 
  -5   8  10        0.18       -1.03      3.90 o 
  -4   8  10       15.20       22.14      4.40 o 
  -3   8  10     1077.98     1073.85     11.94 o 
  -2   8  10     1261.65     1257.06     12.66 o 
  -1   8  10        5.90       16.63      4.50 o 
   0   8  10      303.73      325.21      9.41 o 
   1   8  10      218.76      235.85      9.68 o 
   2   8  10      753.66      757.57      8.14 o 
   3   8  10     3538.57     3634.80     44.38 o 
   4   8  10       28.71       28.27      2.61 o 
   5   8  10     1216.33     1243.88      9.27 o 
   6   8  10      194.38      217.86      2.82 o 
   7   8  10      221.05      239.05      3.82 o 
   8   8  10       22.12       27.66      2.15 o 
   9   8  10       12.06       11.71      2.81 o 
  10   8  10       17.39       16.14      4.59 o 
  11   8  10      862.23      882.46     12.96 o 
  -4   9  10       81.26       87.24      5.29 o 
  -3   9  10      578.97      617.27      9.84 o 
  -2   9  10      813.73      818.53     10.82 o 
  -1   9  10      102.61       94.66      5.48 o 
   0   9  10       16.96       16.50      2.41 o 
   1   9  10      451.49      471.81      5.83 o 
   2   9  10      493.61      498.61     17.54 o 
   3   9  10      140.20      133.69      3.50 o 
   4   9  10     1382.11     1408.15     15.52 o 
   5   9  10     1176.57     1194.83     26.97 o 
   6   9  10       54.61       51.09      1.96 o 
   7   9  10      253.54      244.83      3.00 o 
   8   9  10      556.50      531.59      4.83 o 
   9   9  10      269.97      272.19      4.56 o 
  10   9  10      143.41      137.33      6.37 o 
  11   9  10       23.57       14.20      5.18 o 
  -3  10  10      442.36      431.99      8.91 o 
  -2  10  10       43.37       36.74      4.98 o 
  -1  10  10      163.17      169.96      6.52 o 
   0  10  10      321.65      330.81      8.76 o 
   1  10  10        6.89        9.73      2.89 o 
   2  10  10        0.14        3.66      3.54 o 
   3  10  10      412.56      435.38      8.57 o 
   4  10  10       54.97       61.00      3.19 o 
   5  10  10      197.21      207.93      4.38 o 
   6  10  10      116.80      123.51      2.80 o 
   7  10  10      683.62      709.52      5.65 o 
   8  10  10       13.08        7.99      2.17 o 
   9  10  10      328.49      316.81      6.81 o 
  10  10  10      327.61      345.54      8.38 o 
  11  10  10       63.79       69.64      5.84 o 
  -2  11  10      341.01      329.49      8.31 o 
  -1  11  10     1207.92     1174.56     13.61 o 
   0  11  10      223.85      207.87      4.53 o 
   1  11  10      477.58      468.09      7.20 o 
   2  11  10      323.52      326.54      5.26 o 
   3  11  10      264.56      260.22      4.82 o 
   4  11  10     1123.48     1134.31     27.53 o 
   5  11  10       93.09       98.67      4.00 o 
   6  11  10      242.97      257.61      5.12 o 
   7  11  10     1212.59     1256.55      9.57 o 
   8  11  10      752.51      792.81      7.71 o 
   9  11  10      195.65      208.84      8.23 o 
  10  11  10      377.04      386.24      6.48 o 
  -1  12  10      126.95      132.27      6.46 o 
   0  12  10      162.37      163.86      5.97 o 
   1  12  10      313.97      321.77      5.57 o 
   2  12  10      506.63      513.49      7.58 o 
   3  12  10      635.97      641.77      7.27 o 
   4  12  10      438.53      468.50      6.46 o 
   5  12  10      286.01      285.97      9.41 o 
   6  12  10      678.92      647.99      7.49 o 
   7  12  10      224.56      222.91      9.49 o 
   8  12  10      417.49      454.52      9.78 o 
   9  12  10      811.58      824.56     12.83 o 
   1  13  10       24.05       22.31      3.36 o 
   2  13  10      184.07      174.33      4.91 o 
   3  13  10      248.03      263.23      5.47 o 
   4  13  10      744.68      741.84      8.08 o 
   5  13  10      558.62      559.48      7.37 o 
   6  13  10      633.90      676.77     16.36 o 
   7  13  10       38.73       44.31      5.70 o 
   8  13  10      120.29      151.69      7.02 o 
   5  14  10      198.65      206.07      5.40 o 
  -2  -9  11      238.33      278.98      5.02 o 
  -1  -9  11       82.49       86.72      3.53 o 
   0  -9  11        1.20        1.35      3.40 o 
  -4  -8  11        0.16        2.32      3.00 o 
  -3  -8  11        6.44        9.33      3.87 o 
  -2  -8  11      509.38      586.68      9.30 o 
  -1  -8  11       55.12       72.65      4.76 o 
   0  -8  11        3.44        2.67      3.33 o 
   2  -8  11      257.83      267.79      6.14 o 
   3  -8  11      353.72      436.53      7.75 o 
  -5  -7  11      107.84      103.96      4.08 o 
  -4  -7  11      159.70      160.41      4.46 o 
  -3  -7  11      172.82      184.04      4.59 o 
  -2  -7  11       27.30       60.04      3.52 o 
  -1  -7  11      185.20      160.49      5.46 o 
   0  -7  11      690.41      609.18      8.08 o 
   1  -7  11        0.66        3.03      2.00 o 
   2  -7  11        3.15        6.43      3.13 o 
   3  -7  11        6.61        5.18      3.63 o 
   4  -7  11       13.75        9.14      3.93 o 
  -6  -6  11      142.55      126.93      5.30 o 
  -5  -6  11      160.58      143.51      4.53 o 
  -4  -6  11      789.80      854.25     13.67 o 
  -3  -6  11      158.86      164.22      4.51 o 
  -2  -6  11        3.61       -2.92      3.98 o 
  -1  -6  11      354.83      336.79      6.54 o 
   0  -6  11       81.47       79.88      4.82 o 
   1  -6  11       10.43       16.33      2.15 o 
   2  -6  11        1.09        1.58      3.15 o 
   3  -6  11       14.59       23.68      3.82 o 
   4  -6  11       97.54       88.99      5.04 o 
   5  -6  11      819.76      860.08     11.10 o 
   6  -6  11       15.55        9.27      2.73 o 
  -7  -5  11      103.04       97.66      4.09 o 
  -6  -5  11      245.24      233.64      5.13 o 
  -5  -5  11       39.46       33.36      3.48 o 
  -4  -5  11      113.63      128.66      4.23 o 
  -3  -5  11      308.84      298.76      5.11 o 
  -2  -5  11        0.69       -2.97      3.75 o 
  -1  -5  11      136.21      160.50      5.26 o 
   0  -5  11      314.61      305.77      4.00 o 
   1  -5  11       81.21       89.64      2.76 o 
   2  -5  11       47.34       53.04      2.33 o 
   3  -5  11       76.33       64.40      4.35 o 
   4  -5  11       16.64        9.47      3.98 o 
   5  -5  11      433.35      447.00      6.56 o 
   6  -5  11        0.06       -2.56      2.56 o 
   7  -5  11      247.30      216.41      6.73 o 
  -7  -4  11        2.59       -0.71      3.07 o 
  -6  -4  11       39.05       41.36      3.61 o 
  -5  -4  11       69.10       61.80      6.09 o 
  -4  -4  11        3.59       -2.84      3.06 o 
  -3  -4  11       75.82       53.44      3.38 o 
  -2  -4  11       70.28       63.21      4.26 o 
  -1  -4  11      140.74      168.48      4.23 o 
   0  -4  11      312.46      310.89      7.59 o 
   1  -4  11      590.49      556.59      7.28 o 
   2  -4  11        0.64        4.73      3.58 o 
   3  -4  11      794.22      780.00      9.26 o 
   4  -4  11      205.09      229.51      6.13 o 
   5  -4  11        7.42       26.10      2.73 o 
   6  -4  11       39.51       30.68      2.92 o 
   7  -4  11      174.18      161.14      4.00 o 
   8  -4  11      270.97      280.69      5.02 o 
  -7  -3  11       23.34       23.32      3.38 o 
  -6  -3  11        0.82       -1.05      3.77 o 
  -5  -3  11       55.35       55.61      3.57 o 
  -4  -3  11      630.64      598.76      6.45 o 
  -3  -3  11      495.11      542.88     12.86 o 
  -2  -3  11      267.34      270.17      3.93 o 
  -1  -3  11      115.05       97.20      3.84 o 
   0  -3  11      176.98      165.55      8.43 o 
   1  -3  11      520.38      493.32     14.02 o 
   2  -3  11       94.75       96.59      2.67 o 
   3  -3  11      775.68      790.72      5.57 o 
   4  -3  11       13.10       28.33      4.13 o 
   5  -3  11      650.53      620.81      6.15 o 
   6  -3  11     2828.20     2769.84     83.67 o 
   7  -3  11        2.60        2.08      2.45 o 
   8  -3  11      150.78      182.96      4.22 o 
  -7  -2  11        2.55        1.80      3.38 o 
  -6  -2  11       35.94       30.29      3.38 o 
  -5  -2  11      185.81      173.35      7.37 o 
  -4  -2  11      194.67      178.13      4.30 o 
  -3  -2  11      748.35      831.26     13.80 o 
  -2  -2  11      160.52      178.97      3.42 o 
  -1  -2  11      305.42      275.21      3.90 o 
   0  -2  11      474.72      485.14      4.66 o 
   1  -2  11     2881.47     2695.17     43.85 o 
   2  -2  11      423.48      423.20     10.72 o 
   3  -2  11      131.11      127.57      3.56 o 
   4  -2  11      263.00      210.65      5.74 o 
   5  -2  11      118.39      107.45      2.86 o 
   6  -2  11     1014.33      976.72     17.89 o 
   7  -2  11        1.40       -0.54      4.44 o 
   8  -2  11       19.67       22.39      4.59 o 
   9  -2  11       17.12       10.99      4.89 o 
  -7  -1  11        3.28        7.36      3.06 o 
  -6  -1  11       38.88       24.13      3.29 o 
  -5  -1  11      406.78      421.75     11.14 o 
  -4  -1  11      573.66      550.73     17.41 o 
  -3  -1  11     2189.84     2265.56     21.12 o 
  -2  -1  11     5085.78     4906.91     76.35 o 
  -1  -1  11     1277.46     1232.46      7.00 o 
   0  -1  11      782.84      804.52      5.67 o 
   1  -1  11       64.42       59.24      2.39 o 
   2  -1  11        2.95        2.24      1.80 o 
   3  -1  11        3.00        2.44      2.73 o 
   4  -1  11      282.38      255.53      7.62 o 
   5  -1  11      114.27      101.44      4.77 o 
   6  -1  11      135.95      142.61      5.65 o 
   7  -1  11        2.90       -4.67      4.67 o 
   8  -1  11      212.54      180.62      6.17 o 
   9  -1  11        0.96       -1.01      4.25 o 
  -7   0  11      124.58      144.65      4.94 o 
  -6   0  11        1.84        5.88      2.78 o 
  -5   0  11       93.41      118.63      3.71 o 
  -4   0  11       41.93       41.32      3.07 o 
  -3   0  11      366.10      353.59      5.00 o 
  -2   0  11      274.67      320.15      4.15 o 
  -1   0  11       73.23       72.96      9.88 o 
   0   0  11      146.15      143.67      3.05 o 
   1   0  11      222.91      242.44      3.48 o 
   2   0  11      173.30      162.85      5.72 o 
   3   0  11      194.58      183.13      3.04 o 
   4   0  11      511.12      495.86      4.36 o 
   5   0  11        2.56       -1.89      3.88 o 
   6   0  11      154.40      130.88      5.49 o 
   7   0  11      994.46      959.28     11.01 o 
   8   0  11        1.01        1.43      4.31 o 
   9   0  11      327.04      334.11      7.83 o 
  10   0  11        9.16       12.89      4.23 o 
  -7   1  11      382.10      384.41     10.57 o 
  -6   1  11        0.76       -1.55      2.68 o 
  -5   1  11        5.96        9.61      2.61 o 
  -4   1  11        0.40       -0.32      2.67 o 
  -3   1  11      869.82      857.73      7.00 o 
  -2   1  11      354.33      372.20      6.85 o 
  -1   1  11      158.92      190.38      4.36 o 
   0   1  11      384.40      371.32      4.27 o 
   1   1  11       62.32       68.17      2.46 o 
   2   1  11     1814.96     1723.08     14.21 o 
   3   1  11        2.05        0.70      1.80 o 
   4   1  11      100.60      107.64      3.23 o 
   5   1  11      234.49      215.08      5.72 o 
   6   1  11     1129.64     1113.52     10.91 o 
   7   1  11      964.03      941.07     10.57 o 
   8   1  11        0.69       -2.99      4.12 o 
   9   1  11      120.67      125.27      5.78 o 
  10   1  11       11.62        7.85      3.06 o 
  -7   2  11      115.71      116.85      4.45 o 
  -6   2  11       89.61       91.85      3.41 o 
  -5   2  11      266.97      241.30      6.27 o 
  -4   2  11      169.22      179.28      4.23 o 
  -3   2  11      162.23      147.66      4.21 o 
  -2   2  11      943.92      928.50      9.73 o 
  -1   2  11      108.91       94.15      2.93 o 
   0   2  11     3417.40     3350.75     23.19 o 
   1   2  11      209.70      219.20      3.42 o 
   2   2  11     1289.07     1199.46      9.57 o 
   3   2  11      496.04      484.94      4.52 o 
   4   2  11       47.00       54.17      3.80 o 
   5   2  11      124.68      123.38      2.67 o 
   6   2  11      600.64      619.70      8.51 o 
   7   2  11     3911.01     3800.13     19.63 o 
   8   2  11      425.33      393.55      7.45 o 
   9   2  11        8.84        7.56      3.26 o 
  10   2  11        8.03       10.06      3.04 o 
  11   2  11      167.12      168.53      4.80 o 
  -7   3  11       12.98       15.72      4.05 o 
  -6   3  11        5.49       10.09      2.51 o 
  -5   3  11       40.79       39.56      2.83 o 
  -4   3  11      249.67      267.39      4.31 o 
  -3   3  11      602.98      573.20      5.84 o 
  -2   3  11       40.26       46.24      4.34 o 
  -1   3  11      101.20       85.58      4.50 o 
   0   3  11     1459.67     1440.84      7.88 o 
   1   3  11       33.76       37.98      2.40 o 
   2   3  11      150.57      128.42      4.57 o 
   3   3  11       30.03       17.10      2.12 o 
   4   3  11        1.51        0.94      1.82 o 
   5   3  11     1512.26     1469.74     10.21 o 
   6   3  11        3.85        1.13      3.63 o 
   7   3  11       28.07       19.35      4.41 o 
   8   3  11        4.51        2.69      2.85 o 
   9   3  11      108.38       70.95      3.71 o 
  10   3  11       43.33       30.03      3.57 o 
  11   3  11        4.78        5.85      2.99 o 
  -6   4  11      285.04      308.15      7.29 o 
  -5   4  11        1.67        2.55      3.69 o 
  -4   4  11      413.22      429.92     10.82 o 
  -3   4  11      137.65      136.80      3.40 o 
  -2   4  11      125.37      123.74      5.12 o 
  -1   4  11       23.52       19.31      4.04 o 
   0   4  11       62.06       55.07      4.33 o 
   1   4  11       71.35       70.63      2.76 o 
   2   4  11       15.35       10.86      2.24 o 
   3   4  11      561.88      525.98      4.94 o 
   4   4  11       36.72       44.13      2.34 o 
   5   4  11     1128.61     1098.75      6.63 o 
   6   4  11       56.12       53.01      4.63 o 
   7   4  11     1261.37     1239.43      8.39 o 
   8   4  11      393.67      364.64      5.32 o 
   9   4  11       77.41       71.21      3.55 o 
  10   4  11      106.59      105.03      3.99 o 
  11   4  11        0.12        0.80      2.79 o 
  -6   5  11      173.98      165.02      5.91 o 
  -5   5  11        1.53        0.97      3.96 o 
  -4   5  11        2.82       -0.98      4.13 o 
  -3   5  11      185.58      161.91      3.36 o 
  -2   5  11      881.84      897.99      7.18 o 
  -1   5  11     1025.38     1063.40     10.76 o 
   0   5  11        2.59       -0.39      3.87 o 
   1   5  11       32.96       30.37      2.66 o 
   2   5  11      373.60      365.35      4.48 o 
   3   5  11      625.92      590.99      5.37 o 
   4   5  11        8.51       10.19      2.25 o 
   5   5  11      452.00      457.37     10.74 o 
   6   5  11      178.69      170.48      3.24 o 
   7   5  11      710.44      698.91      6.60 o 
   8   5  11      635.15      572.94     12.26 o 
   9   5  11       51.41       36.08      4.38 o 
  10   5  11       59.29       67.40      3.61 o 
  11   5  11        2.40        0.84      2.82 o 
  -5   6  11      123.01      115.69      5.41 o 
  -4   6  11       31.90       25.26      4.18 o 
  -3   6  11        0.59       -1.12      4.15 o 
  -2   6  11      217.35      196.24      6.02 o 
  -1   6  11      557.65      536.73      8.25 o 
   0   6  11        0.27       -1.44      4.03 o 
   1   6  11     2356.38     2384.70     15.30 o 
   2   6  11      118.89      112.65      3.24 o 
   3   6  11      554.18      516.85      5.28 o 
   4   6  11      118.92      115.29      3.19 o 
   5   6  11      122.13      122.45      2.43 o 
   6   6  11      556.24      552.57      5.26 o 
   7   6  11      234.98      245.56      3.29 o 
   8   6  11      474.65      448.03     14.23 o 
   9   6  11       41.36       44.89      3.29 o 
  10   6  11       61.97       63.53      3.59 o 
  11   6  11       71.50       71.18      3.62 o 
  -5   7  11       70.04       75.60      5.11 o 
  -4   7  11       44.96       39.52      4.79 o 
  -3   7  11      350.06      328.28      7.35 o 
  -2   7  11      239.15      253.61      6.85 o 
  -1   7  11       66.77       68.30      5.15 o 
   0   7  11        1.13       -0.04      4.32 o 
   1   7  11     1037.83     1038.56     11.01 o 
   2   7  11      661.78      665.88      8.78 o 
   3   7  11        0.66        2.77      1.73 o 
   4   7  11      341.08      357.00      3.62 o 
   5   7  11      975.57     1029.13     17.43 o 
   6   7  11     2394.26     2419.33     13.36 o 
   7   7  11      133.39      131.73      2.82 o 
   8   7  11        9.61       22.30      2.95 o 
   9   7  11       61.69       58.69      3.24 o 
  10   7  11       88.55       92.59      3.66 o 
  11   7  11      370.76      343.08      9.09 o 
  -4   8  11       11.49       11.94      4.35 o 
  -3   8  11      143.17      143.66      6.08 o 
  -2   8  11       59.73       64.61      4.98 o 
  -1   8  11     1734.72     1764.84     14.90 o 
   0   8  11     1081.67     1131.09     12.03 o 
   1   8  11       15.12       28.31      4.64 o 
   2   8  11      158.10      146.70      5.53 o 
   3   8  11       28.98       36.57      2.46 o 
   4   8  11      946.54      965.74     16.36 o 
   5   8  11       25.62       29.73      2.32 o 
   6   8  11        6.42        8.71      1.94 o 
   7   8  11        3.16        1.71      1.63 o 
   8   8  11      108.65      111.18      3.60 o 
   9   8  11       52.75       44.48      3.06 o 
  10   8  11      124.24      120.03      5.81 o 
  11   8  11       39.62       33.33      5.56 o 
  -3   9  11       74.28       80.55      5.76 o 
  -2   9  11      149.17      134.72      6.14 o 
  -1   9  11      899.38      932.39     11.62 o 
   0   9  11      498.53      498.98      8.95 o 
   1   9  11        1.07        1.38      4.57 o 
   2   9  11        5.19        5.50      4.39 o 
   3   9  11      760.67      734.72     18.38 o 
   4   9  11      208.48      203.36      5.61 o 
   5   9  11      455.74      471.70      5.53 o 
   6   9  11       13.62       11.45      2.07 o 
   7   9  11       21.08       16.38      1.81 o 
   8   9  11      792.98      799.59      5.58 o 
   9   9  11       49.79       47.38      3.08 o 
  10   9  11        5.00        4.61      4.52 o 
  11   9  11       42.66       48.24      5.62 o 
  -2  10  11       76.76       76.72      5.54 o 
  -1  10  11      109.48      131.79      6.46 o 
   0  10  11       70.83       84.45      5.75 o 
   1  10  11      169.23      167.06      6.53 o 
   2  10  11       27.47       27.53      5.18 o 
   3  10  11      348.19      350.22      5.63 o 
   4  10  11       25.84       23.41      4.22 o 
   5  10  11       22.95       24.40      2.80 o 
   6  10  11      225.05      239.47      4.64 o 
   7  10  11      730.98      741.10      5.25 o 
   8  10  11       52.07       33.79      2.12 o 
   9  10  11       64.37       57.11      3.68 o 
  10  10  11       56.70       63.65      5.55 o 
  -1  11  11        5.11        2.73      4.75 o 
   0  11  11        3.25        3.60      5.01 o 
   1  11  11       81.59       78.37      5.89 o 
   2  11  11       93.49       94.12      5.91 o 
   3  11  11       56.52       60.58      3.72 o 
   4  11  11        2.88        1.48      2.83 o 
   5  11  11      497.04      485.92      6.24 o 
   6  11  11      466.43      481.41      6.33 o 
   7  11  11       84.72       95.25      7.83 o 
   8  11  11      111.18      113.65      3.22 o 
   9  11  11      299.32      320.08      9.59 o 
  10  11  11       24.61       24.01      4.71 o 
   0  12  11     1586.23     1550.07     16.36 o 
   1  12  11       70.15       76.97      6.04 o 
   2  12  11        1.84       -1.07      4.98 o 
   3  12  11        6.20        8.78      3.05 o 
   4  12  11       53.29       54.12      4.35 o 
   5  12  11      833.68      847.45      8.28 o 
   6  12  11      621.73      655.27     15.60 o 
   7  12  11       52.97       55.68      5.27 o 
   8  12  11        9.03        9.57      4.76 o 
   9  12  11      233.29      235.74      7.97 o 
   2  13  11        4.58        3.90      5.41 o 
   3  13  11        5.10        9.67      3.25 o 
   4  13  11        4.94        8.69      3.39 o 
   5  13  11      725.18      733.50     10.01 o 
   6  13  11      223.16      224.87      5.46 o 
   7  13  11      120.11      127.68      4.61 o 
  -2  -8  12        1.04        0.42      3.02 o 
  -1  -8  12       21.56        9.59      3.57 o 
   0  -8  12       91.19      118.84      4.97 o 
  -4  -7  12       17.18        8.96      3.08 o 
  -3  -7  12      281.44      351.77      6.96 o 
  -2  -7  12       12.29       30.06      3.33 o 
  -1  -7  12      273.73      246.38      6.47 o 
   0  -7  12      553.59      649.77      8.78 o 
   1  -7  12       47.56       33.63      3.36 o 
   2  -7  12        3.00       -2.18      3.24 o 
   3  -7  12       17.84        9.94      3.55 o 
  -5  -6  12        2.10        7.40      3.42 o 
  -4  -6  12        6.64        6.63      3.57 o 
  -3  -6  12      318.62      375.91      5.98 o 
  -2  -6  12       50.79       47.38      4.13 o 
  -1  -6  12        2.07        1.57      3.80 o 
   0  -6  12      377.37      416.02      7.14 o 
   1  -6  12       70.02       55.56      3.17 o 
   2  -6  12      105.45      114.35      4.56 o 
   3  -6  12       46.83       44.87      4.11 o 
   4  -6  12        2.02        0.29      4.06 o 
   5  -6  12      108.28      127.67      5.95 o 
  -6  -5  12      119.88      128.88      4.65 o 
  -5  -5  12        4.47       -0.68      3.36 o 
  -4  -5  12       75.65       67.56      3.78 o 
  -3  -5  12       15.09       16.23      3.29 o 
  -2  -5  12      258.76      270.33      6.63 o 
  -1  -5  12       22.49       13.88      3.75 o 
   0  -5  12       63.42       83.55      2.88 o 
   1  -5  12        1.16        3.74      2.08 o 
   2  -5  12        1.72        2.83      3.16 o 
   3  -5  12       79.94       63.89      4.37 o 
   4  -5  12       53.83       42.67      4.51 o 
   5  -5  12        3.04       -2.35      4.78 o 
   6  -5  12       89.00       93.44      5.68 o 
  -6  -4  12        0.69       -2.95      3.41 o 
  -5  -4  12       87.76       80.13      3.87 o 
  -4  -4  12        1.61       -3.27      3.27 o 
  -3  -4  12       12.86       16.64      3.37 o 
  -2  -4  12      978.39     1019.60     10.83 o 
  -1  -4  12       24.49       24.76      4.00 o 
   0  -4  12      290.54      278.99      6.18 o 
   1  -4  12      553.56      591.16      5.36 o 
   2  -4  12      106.99       93.68      2.77 o 
   3  -4  12       84.67      105.77      4.84 o 
   4  -4  12        1.29        3.54      3.81 o 
   5  -4  12      521.32      489.98      8.84 o 
   6  -4  12      480.43      499.51      9.13 o 
   7  -4  12       63.12       79.76      5.54 o 
  -6  -3  12       11.82        4.63      3.45 o 
  -5  -3  12      106.60       98.40      5.96 o 
  -4  -3  12      193.89      200.02      4.59 o 
  -3  -3  12        9.10        9.86      3.15 o 
  -2  -3  12      361.07      384.26     12.76 o 
  -1  -3  12       63.65       70.27      2.74 o 
   0  -3  12      458.55      436.41      4.76 o 
   1  -3  12      401.71      471.00      4.88 o 
   2  -3  12      486.12      487.65     13.12 o 
   3  -3  12       41.49       32.59      4.18 o 
   4  -3  12        0.60       -3.45      3.97 o 
   5  -3  12      382.98      397.51      8.15 o 
   6  -3  12      425.79      499.92      8.90 o 
   7  -3  12       16.13       22.34      4.56 o 
   8  -3  12       11.73        5.40      2.68 o 
  -6  -2  12      564.64      579.91      7.04 o 
  -5  -2  12       24.92       24.47      3.20 o 
  -4  -2  12       30.61       38.86      3.36 o 
  -3  -2  12        2.87        1.49      3.73 o 
  -2  -2  12       69.23       60.67      5.15 o 
  -1  -2  12      726.33      784.00     17.83 o 
   0  -2  12       50.75       42.15      2.59 o 
   1  -2  12      203.12      240.15      3.75 o 
   2  -2  12       87.98       86.08      2.64 o 
   3  -2  12        3.80       -0.63      4.54 o 
   4  -2  12       26.89       26.34      4.44 o 
   5  -2  12       35.96       51.60      4.96 o 
   6  -2  12      380.81      444.17      8.71 o 
   7  -2  12       35.40       21.83      3.37 o 
   8  -2  12       52.52       45.13      2.98 o 
  -6  -1  12      595.00      622.83      7.20 o 
  -5  -1  12       22.67       18.40      3.23 o 
  -4  -1  12       22.48       19.42      2.96 o 
  -3  -1  12      447.67      387.35      5.49 o 
  -2  -1  12       31.91       35.89      2.67 o 
  -1  -1  12      356.33      367.94     11.10 o 
   0  -1  12       41.55       34.47      2.46 o 
   1  -1  12        1.89        7.39      2.17 o 
   2  -1  12      188.70      187.39      3.92 o 
   3  -1  12      789.82      829.27     15.63 o 
   4  -1  12       83.98       81.80      4.99 o 
   5  -1  12      204.24      208.61      6.23 o 
   6  -1  12      715.31      617.63      9.56 o 
   7  -1  12       43.22       34.69      4.86 o 
   8  -1  12      312.92      300.56      7.58 o 
   9  -1  12        9.16       -0.58      4.41 o 
  -6   0  12      129.40      117.51      4.14 o 
  -5   0  12        0.47        2.08      4.34 o 
  -4   0  12       86.97       89.59      3.60 o 
  -3   0  12      252.27      252.64      4.63 o 
  -2   0  12       32.87       23.05      2.71 o 
  -1   0  12     1929.70     1990.38     10.47 o 
   0   0  12        3.04       -0.43      2.14 o 
   1   0  12       56.63       54.26      2.52 o 
   2   0  12      106.34      119.94      2.94 o 
   3   0  12        2.56        0.85      1.98 o 
   4   0  12      264.22      259.17      3.61 o 
   5   0  12      123.98      126.95      5.32 o 
   6   0  12      558.16      506.42      8.73 o 
   7   0  12      282.52      286.99      7.13 o 
   8   0  12        4.32        4.12      4.33 o 
   9   0  12       11.51        4.33      4.24 o 
  -6   1  12        8.73        6.92      2.92 o 
  -5   1  12      133.49      134.12      3.95 o 
  -4   1  12       60.59       62.79      3.20 o 
  -3   1  12        6.88       11.16      2.78 o 
  -2   1  12      453.57      402.71      7.31 o 
  -1   1  12      171.39      190.19     10.81 o 
   0   1  12        5.57       -0.20      2.24 o 
   1   1  12      311.88      310.37      8.82 o 
   2   1  12      193.60      203.33      3.48 o 
   3   1  12      332.64      352.35      5.72 o 
   4   1  12       96.25       91.29      2.63 o 
   5   1  12        6.22       -0.23      4.01 o 
   6   1  12      968.46      971.69     10.98 o 
   7   1  12      139.03      160.32      6.10 o 
   8   1  12      244.57      219.99      6.56 o 
   9   1  12      149.23      147.03      6.32 o 
  10   1  12       38.40       43.68      4.81 o 
  -6   2  12       37.82       30.81      3.43 o 
  -5   2  12      160.17      162.43      4.05 o 
  -4   2  12        9.82       15.72      2.70 o 
  -3   2  12        2.36       -1.94      2.51 o 
  -2   2  12        3.50        1.89      3.81 o 
  -1   2  12       26.04       27.94      2.80 o 
   0   2  12      964.08     1001.08     20.87 o 
   1   2  12       61.48       47.02      3.02 o 
   2   2  12        0.26        2.96      2.19 o 
   3   2  12        0.67        1.22      2.03 o 
   4   2  12        2.84        4.09      4.36 o 
   5   2  12      200.64      203.47      9.84 o 
   6   2  12      292.67      306.35      7.26 o 
   7   2  12        0.19       11.83      4.37 o 
   8   2  12       68.80       68.14      5.05 o 
   9   2  12      557.66      577.17      9.49 o 
  10   2  12       40.64       38.43      4.52 o 
  -6   3  12       39.25       32.28      4.86 o 
  -5   3  12      199.55      209.11     10.60 o 
  -4   3  12        6.36        2.29      2.51 o 
  -3   3  12      103.68       93.90      4.79 o 
  -2   3  12        1.50       10.60      4.11 o 
  -1   3  12     1317.59     1278.64     11.64 o 
   0   3  12     2173.76     2225.84     65.25 o 
   1   3  12       27.93       18.24      2.45 o 
   2   3  12      445.11      429.40      9.60 o 
   3   3  12      190.81      186.31      4.94 o 
   4   3  12      218.53      205.31      3.89 o 
   5   3  12      350.17      372.94      4.40 o 
   6   3  12       46.58       57.59      4.57 o 
   7   3  12     1757.28     1793.73     14.17 o 
   8   3  12       76.63       68.31      4.90 o 
   9   3  12      202.42      205.96      6.45 o 
  10   3  12       59.43       66.06      3.82 o 
  -6   4  12      196.55      184.93      6.55 o 
  -5   4  12       70.65       76.57      5.13 o 
  -4   4  12        1.93        4.36      2.37 o 
  -3   4  12        1.57       -1.33      2.38 o 
  -2   4  12      353.45      372.74      7.35 o 
  -1   4  12      949.06      907.89     10.31 o 
   0   4  12      622.85      632.55      8.54 o 
   1   4  12       35.33       22.19      2.72 o 
   2   4  12       15.39       15.55      2.49 o 
   3   4  12       87.97       93.51      2.97 o 
   4   4  12        2.67        1.74      2.14 o 
   5   4  12      929.08      962.79     10.13 o 
   6   4  12      319.74      319.51      5.31 o 
   7   4  12      951.80      978.64     10.84 o 
   8   4  12       41.13       44.85      4.47 o 
   9   4  12       12.50        4.32      3.12 o 
  10   4  12       22.29       18.71      3.63 o 
  11   4  12       59.54       64.69      3.65 o 
  -5   5  12        0.04       -0.68      4.02 o 
  -4   5  12       44.11       43.47      4.62 o 
  -3   5  12      146.59      119.23      5.33 o 
  -2   5  12      313.83      323.84     14.16 o 
  -1   5  12     1204.20     1165.70     11.72 o 
   0   5  12      176.92      164.75      5.96 o 
   1   5  12      192.01      172.95      6.20 o 
   2   5  12      102.95      102.81      3.28 o 
   3   5  12       13.64       11.18      2.41 o 
   4   5  12       96.63       91.67      3.07 o 
   5   5  12       22.04       25.57      3.52 o 
   6   5  12      237.90      231.03      8.43 o 
   7   5  12       12.17       12.74      4.56 o 
   8   5  12        0.62       -0.99      3.04 o 
   9   5  12       27.81       22.42      3.19 o 
  10   5  12      543.93      549.73      6.85 o 
  11   5  12        6.90       11.07      3.12 o 
  -5   6  12        0.54        1.17      4.25 o 
  -4   6  12       41.32       40.08      4.88 o 
  -3   6  12       89.02       93.09      5.23 o 
  -2   6  12        5.80        5.95      4.25 o 
  -1   6  12        7.15        5.79      4.23 o 
   0   6  12      248.76      239.85      6.57 o 
   1   6  12      953.68      964.08     10.52 o 
   2   6  12        6.95       10.40      2.83 o 
   3   6  12      405.63      387.61     11.42 o 
   4   6  12      109.28      105.80      3.32 o 
   5   6  12        5.84        5.14      2.36 o 
   6   6  12      481.84      505.38      5.34 o 
   7   6  12      140.28      149.57     10.32 o 
   8   6  12      674.88      692.85     10.44 o 
   9   6  12       41.15       42.60      3.24 o 
  10   6  12      637.38      636.69      7.90 o 
  11   6  12        2.63        0.62      3.00 o 
  -4   7  12        9.25        9.83      4.61 o 
  -3   7  12       83.89       71.85      5.17 o 
  -2   7  12       22.41       25.98      4.75 o 
  -1   7  12      421.15      434.93      8.32 o 
   0   7  12     1276.95     1255.75     12.49 o 
   1   7  12      118.97      114.50      5.55 o 
   2   7  12        1.09        0.14      3.94 o 
   3   7  12      123.18      127.30      6.69 o 
   4   7  12      175.37      176.14      5.83 o 
   5   7  12      449.14      467.71     11.03 o 
   6   7  12     1043.78     1076.38      7.65 o 
   7   7  12        3.54        2.73      2.46 o 
   8   7  12     1826.45     1852.90     15.71 o 
   9   7  12       48.26       50.61      3.28 o 
  10   7  12      161.11      167.06      4.44 o 
  11   7  12      719.74      749.89     17.50 o 
  -3   8  12      179.14      177.56      6.53 o 
  -2   8  12      129.37      138.94      6.25 o 
  -1   8  12      532.95      574.59      9.50 o 
   0   8  12      896.43      916.27     11.41 o 
   1   8  12       48.65       50.06      4.78 o 
   2   8  12       55.26       40.15      4.85 o 
   3   8  12      323.24      326.28      7.34 o 
   4   8  12      832.05      835.76     14.02 o 
   5   8  12     1010.10     1015.00      7.69 o 
   6   8  12      200.83      196.55      3.19 o 
   7   8  12        0.43        1.11      2.44 o 
   8   8  12      378.64      380.57      5.04 o 
   9   8  12      133.26      132.00      3.93 o 
  10   8  12       88.64       82.76      3.70 o 
  -3   9  12       27.77       19.16      4.70 o 
  -2   9  12        1.89        0.23      5.13 o 
  -1   9  12       33.83       38.21      5.15 o 
   0   9  12     1975.51     1983.68     16.61 o 
   1   9  12      292.04      275.23      7.45 o 
   2   9  12        1.41        0.61      4.33 o 
   3   9  12        8.21       11.96      4.86 o 
   4   9  12       87.68       90.86      5.41 o 
   5   9  12      540.12      520.79      8.71 o 
   6   9  12        6.22        4.21      2.00 o 
   7   9  12        9.93        6.06      2.10 o 
   8   9  12       93.21       92.93      2.93 o 
   9   9  12       15.74       10.93      2.89 o 
  10   9  12       47.33       44.40      3.15 o 
  -2  10  12      346.54      314.62      8.21 o 
  -1  10  12      665.40      658.53     10.85 o 
   0  10  12      256.14      242.65      7.43 o 
   1  10  12      405.89      404.16      8.94 o 
   2  10  12      219.25      213.87      6.94 o 
   3  10  12        6.71        1.29      4.61 o 
   4  10  12      127.78      125.23      5.94 o 
   5  10  12      159.58      162.87      4.75 o 
   6  10  12        4.04        3.78      2.65 o 
   7  10  12      237.59      266.21      4.93 o 
   8  10  12      110.17      118.56      2.71 o 
   9  10  12      639.52      618.66      6.80 o 
  10  10  12        2.19        6.42      4.45 o 
   0  11  12      183.27      175.16      7.01 o 
   1  11  12      980.93      955.78     12.77 o 
   2  11  12       26.16       23.35      5.20 o 
   3  11  12       16.59       14.50      4.90 o 
   4  11  12      144.95      144.98      6.55 o 
   5  11  12      185.37      185.84      4.54 o 
   6  11  12      117.18      113.49      3.93 o 
   7  11  12       69.03       68.46      3.59 o 
   8  11  12      437.80      450.52     12.96 o 
   9  11  12      604.72      638.75      7.50 o 
   1  12  12      391.80      388.27      9.33 o 
   2  12  12       89.61       90.94      6.53 o 
   3  12  12       11.16       12.53      5.43 o 
   4  12  12       28.81       36.89      5.90 o 
   5  12  12      465.46      483.32     13.03 o 
   6  12  12      321.06      335.36      5.81 o 
   7  12  12        0.61        0.27      3.06 o 
   8  12  12       35.70       33.39      6.48 o 
   4  13  12       81.49       80.52      6.81 o 
   5  13  12       58.83       64.23      6.16 o 
   6  13  12      517.60      497.73     16.64 o 
  -2  -7  13      117.10      141.08      4.42 o 
  -1  -7  13      426.26      435.26      8.17 o 
   0  -7  13      435.23      584.86      8.70 o 
  -3  -6  13       14.82        5.23      3.22 o 
  -2  -6  13      418.69      499.35      6.49 o 
  -1  -6  13      240.45      269.68      6.85 o 
   0  -6  13      150.79      197.45      5.92 o 
   1  -6  13        0.31       -0.55      3.01 o 
   2  -6  13        2.04        0.66      3.27 o 
   3  -6  13       25.58       14.50      3.73 o 
   4  -6  13       31.64       55.81      4.85 o 
  -4  -5  13        7.06        1.52      3.29 o 
  -3  -5  13      112.23       91.22      4.18 o 
  -2  -5  13      471.37      525.74      8.78 o 
  -1  -5  13      241.70      240.60      6.32 o 
   0  -5  13       21.65       10.12      2.49 o 
   1  -5  13       18.41       14.06      2.29 o 
   2  -5  13        2.14       -1.74      3.19 o 
   3  -5  13       99.75      115.97      5.14 o 
   4  -5  13       78.41       79.62      5.00 o 
   5  -5  13        2.02       -4.22      4.50 o 
  -5  -4  13      132.72      113.20      4.29 o 
  -4  -4  13       21.46       21.15      3.36 o 
  -3  -4  13       12.99       21.40      3.26 o 
  -2  -4  13       36.16       44.05      4.85 o 
  -1  -4  13       25.10       21.74      4.02 o 
   0  -4  13      704.46      671.14     16.38 o 
   1  -4  13       18.51       37.76      5.30 o 
   2  -4  13        9.65        7.02      2.09 o 
   3  -4  13       28.80       41.56      4.37 o 
   4  -4  13        6.94        6.12      4.22 o 
   5  -4  13      897.51      983.72     11.94 o 
   6  -4  13        6.27       13.57      4.47 o 
  -5  -3  13        3.15       -3.84      3.84 o 
  -4  -3  13        1.73        1.00      3.06 o 
  -3  -3  13       49.53       57.20      5.88 o 
  -2  -3  13      907.91      809.04     10.25 o 
  -1  -3  13      246.33      279.61      4.23 o 
   0  -3  13      491.24      518.34     16.57 o 
   1  -3  13      128.03      168.20     10.75 o 
   2  -3  13      483.95      473.42      8.67 o 
   3  -3  13      223.06      209.68      5.87 o 
   4  -3  13        3.56        0.93      4.05 o 
   5  -3  13      212.25      278.63      7.61 o 
   6  -3  13        5.72        2.23      4.41 o 
   7  -3  13       26.08       20.77      4.83 o 
  -5  -2  13        5.40        2.98      3.44 o 
  -4  -2  13       81.84       72.85      3.65 o 
  -3  -2  13      134.09      115.33      8.01 o 
  -2  -2  13       31.80       30.59      2.74 o 
  -1  -2  13     1025.65     1114.50     17.16 o 
   0  -2  13      470.13      471.17      8.09 o 
   1  -2  13        6.78       23.07      3.74 o 
   2  -2  13       21.74       19.89      4.94 o 
   3  -2  13      716.38      707.58      5.79 o 
   4  -2  13      371.72      379.25      7.63 o 
   5  -2  13      199.50      225.81      6.97 o 
   6  -2  13        0.30        1.43      4.52 o 
   7  -2  13       90.32       73.18      5.55 o 
   8  -2  13      285.88      296.90      8.00 o 
  -6  -1  13      159.70      193.60      6.30 o 
  -5  -1  13       78.32       86.49      4.05 o 
  -4  -1  13      206.30      173.78      4.47 o 
  -3  -1  13       22.79       26.70      7.70 o 
  -2  -1  13      382.18      364.50      4.82 o 
  -1  -1  13     1054.79     1120.95      7.55 o 
   0  -1  13      578.94      584.07      5.72 o 
   1  -1  13      860.13      825.54      9.08 o 
   2  -1  13       18.31       25.90      5.30 o 
   3  -1  13       61.86       65.52      2.64 o 
   4  -1  13      289.47      289.26      6.92 o 
   5  -1  13       25.02       21.21      4.75 o 
   6  -1  13      470.85      466.75      8.86 o 
   7  -1  13       44.65       44.30      5.15 o 
   8  -1  13       23.25       32.24      5.35 o 
  -6   0  13        1.47        2.57      3.29 o 
  -5   0  13       17.62       17.48      3.32 o 
  -4   0  13      224.38      175.31      8.21 o 
  -3   0  13      820.19      782.72     12.71 o 
  -2   0  13      337.15      344.88      4.78 o 
  -1   0  13        0.37        0.02      2.54 o 
   0   0  13       50.06       44.73      2.91 o 
   1   0  13     2058.78     2043.39      9.75 o 
   2   0  13       33.72       50.15      2.67 o 
   3   0  13       25.38       23.19      2.25 o 
   4   0  13      206.00      192.15      3.42 o 
   5   0  13      240.12      213.64      6.62 o 
   6   0  13      263.40      287.81      7.40 o 
   7   0  13      197.01      194.59      6.37 o 
   8   0  13       25.91       10.65      4.83 o 
   9   0  13      311.23      325.73      8.24 o 
  -5   1  13      616.45      603.32      6.87 o 
  -4   1  13       45.97       38.25      3.23 o 
  -3   1  13        6.68        6.20      2.82 o 
  -2   1  13       57.25       46.40      4.44 o 
  -1   1  13      931.82      898.20      7.01 o 
   0   1  13      827.05      821.80      6.69 o 
   1   1  13       89.91       69.99      7.04 o 
   2   1  13       50.13       43.41      2.67 o 
   3   1  13       77.85       80.80      5.05 o 
   4   1  13      263.05      261.12      6.05 o 
   5   1  13        2.03        0.57      3.94 o 
   6   1  13      161.64      161.63      6.25 o 
   7   1  13        0.15        2.58      4.17 o 
   8   1  13      613.72      606.27      9.90 o 
   9   1  13       82.90      101.32      5.81 o 
  -5   2  13      146.85      157.47      6.40 o 
  -4   2  13      127.64      141.40      4.12 o 
  -3   2  13      359.14      355.51      8.12 o 
  -2   2  13       31.76       26.27      4.41 o 
  -1   2  13      710.25      647.34     24.72 o 
   0   2  13      220.86      203.18      5.62 o 
   1   2  13      240.01      237.54      4.29 o 
   2   2  13      574.85      601.24      5.70 o 
   3   2  13        1.51        8.33      8.39 o 
   4   2  13      401.45      384.11      4.57 o 
   5   2  13      335.42      306.28      7.02 o 
   6   2  13        5.40       13.23      4.68 o 
   7   2  13      165.62      188.04      6.41 o 
   8   2  13       33.50       27.73      4.90 o 
   9   2  13      362.18      400.98      8.47 o 
  10   2  13       17.83       12.68      4.39 o 
  -5   3  13        9.85        7.02      2.88 o 
  -4   3  13        5.03        4.74      2.74 o 
  -3   3  13      282.96      247.98     10.55 o 
  -2   3  13       11.82       13.75      4.15 o 
  -1   3  13      450.22      441.02      7.90 o 
   0   3  13      922.40      888.98      7.15 o 
   1   3  13      236.81      233.76     10.23 o 
   2   3  13     2724.33     2771.98     11.42 o 
   3   3  13       85.24      105.26      3.13 o 
   4   3  13      641.16      620.12      5.67 o 
   5   3  13     1247.95     1201.34     12.53 o 
   6   3  13       15.29       20.34      4.35 o 
   7   3  13     1696.17     1788.30     14.83 o 
   8   3  13      313.55      282.98      7.17 o 
   9   3  13       36.90       40.08      4.82 o 
  10   3  13        0.51       -0.85      4.22 o 
  -5   4  13      303.64      305.04      7.84 o 
  -4   4  13      586.61      533.91      6.12 o 
  -3   4  13      148.09      139.75      3.65 o 
  -2   4  13      339.17      324.92      7.27 o 
  -1   4  13       59.42       50.73      4.79 o 
   0   4  13      449.67      460.94      7.93 o 
   1   4  13       20.94       18.55      2.99 o 
   2   4  13      751.16      747.76     13.33 o 
   3   4  13      111.76      110.14      3.28 o 
   4   4  13      218.94      203.08      5.71 o 
   5   4  13      250.19      237.10      3.96 o 
   6   4  13        4.42       13.11      4.40 o 
   7   4  13      724.72      720.72     10.07 o 
   8   4  13        6.98       -1.21      4.36 o 
   9   4  13      402.68      370.21      7.87 o 
  10   4  13        4.16        3.91      4.19 o 
  -4   5  13      255.76      279.80      7.56 o 
  -3   5  13       55.10       45.78      4.74 o 
  -2   5  13      147.79      135.69      3.50 o 
  -1   5  13      586.09      562.98      9.09 o 
   0   5  13      492.51      493.55      8.40 o 
   1   5  13      674.71      629.41      6.38 o 
   2   5  13      367.30      337.97      8.30 o 
   3   5  13        3.89        1.77      2.62 o 
   4   5  13        0.81        0.91      3.02 o 
   5   5  13       97.31       86.45      3.12 o 
   6   5  13        3.81        0.50      2.29 o 
   7   5  13      454.10      439.66      8.35 o 
   8   5  13       47.72       41.90      4.69 o 
   9   5  13      185.92      169.63      6.07 o 
  10   5  13       57.70       57.50      3.72 o 
  -4   6  13       19.00       20.89      4.52 o 
  -3   6  13        5.35        1.46      4.43 o 
  -2   6  13       37.56       39.32      4.64 o 
  -1   6  13       88.76       90.26      5.53 o 
   0   6  13     1358.27     1341.76     13.02 o 
   1   6  13     1094.38     1042.15     11.38 o 
   2   6  13        1.54        2.26      2.97 o 
   3   6  13     1148.35     1155.63     23.63 o 
   4   6  13       74.38       72.86      3.26 o 
   5   6  13      535.10      522.48      5.64 o 
   6   6  13      877.99      880.47     14.42 o 
   7   6  13        9.87       14.67      4.73 o 
   8   6  13      565.88      606.12      9.29 o 
   9   6  13       57.07       50.27      4.65 o 
  10   6  13       15.35       12.57      7.93 o 
  -3   7  13        1.78       -2.15      4.80 o 
  -2   7  13       80.21       82.23      5.63 o 
  -1   7  13      295.56      286.09      7.52 o 
   0   7  13      141.14      140.60      6.03 o 
   1   7  13       10.14       16.01      4.43 o 
   2   7  13      534.84      539.49      8.93 o 
   3   7  13      841.45      867.64      7.40 o 
   4   7  13      238.23      242.10      4.74 o 
   5   7  13      138.25      131.58      5.92 o 
   6   7  13      107.50       94.41      3.46 o 
   7   7  13      686.20      687.35      6.55 o 
   8   7  13     1200.91     1268.53     12.76 o 
   9   7  13      190.52      196.84      4.64 o 
  10   7  13       19.22       17.68      3.31 o 
  -3   8  13      180.87      163.17      6.79 o 
  -2   8  13       45.74       45.07      5.45 o 
  -1   8  13      111.05      101.70      5.72 o 
   0   8  13       27.01       28.03      5.09 o 
   1   8  13     1032.01     1063.84     12.39 o 
   2   8  13     1214.24     1195.28     12.75 o 
   3   8  13     1488.76     1487.88     13.71 o 
   4   8  13      166.53      173.27     10.28 o 
   5   8  13      111.85      120.38      6.27 o 
   6   8  13        2.30        1.01      2.67 o 
   7   8  13      268.23      299.65      4.91 o 
   8   8  13      412.88      447.20      8.17 o 
   9   8  13       99.80       92.19      3.78 o 
  10   8  13      404.85      445.66     15.77 o 
  -2   9  13       28.73       24.21      4.86 o 
  -1   9  13       37.84       38.93      5.32 o 
   0   9  13        7.02        8.51      5.00 o 
   1   9  13     1203.17     1227.26     13.54 o 
   2   9  13      432.60      419.96      8.54 o 
   3   9  13      100.69       99.83      5.86 o 
   4   9  13      152.59      151.11      6.07 o 
   5   9  13       80.01       64.72      4.71 o 
   6   9  13      200.76      217.30     10.54 o 
   7   9  13      555.58      583.21      9.75 o 
   8   9  13      128.65      125.01      3.81 o 
   9   9  13        6.51        8.06      2.92 o 
  10   9  13       47.09       44.87      3.42 o 
  -1  10  13       72.82       62.60      5.68 o 
   0  10  13      221.48      199.17      7.33 o 
   1  10  13      968.54      972.47     12.60 o 
   2  10  13      199.66      202.34      7.08 o 
   3  10  13       10.99        6.65      4.65 o 
   4  10  13       26.29        9.86      4.92 o 
   5  10  13        3.90        0.23      4.36 o 
   6  10  13      328.17      321.39      7.63 o 
   7  10  13      225.27      247.22      4.82 o 
   8  10  13       95.33      111.62      5.43 o 
   9  10  13      253.35      247.20      4.96 o 
   1  11  13        4.65        5.80      4.94 o 
   2  11  13       14.61        8.38      4.90 o 
   3  11  13      200.61      203.18      7.47 o 
   4  11  13      392.68      377.37      8.91 o 
   5  11  13       23.12       25.46      4.83 o 
   6  11  13       27.76       25.61      4.87 o 
   7  11  13       22.69       15.66      4.58 o 
   8  11  13      611.02      639.26     10.40 o 
   3  12  13      339.54      330.68      8.77 o 
   4  12  13        6.40        4.83      4.89 o 
   5  12  13       43.41       51.57      5.94 o 
   6  12  13       20.99       21.26      5.12 o 
   7  12  13      185.38      200.66      7.32 o 
  -1  -6  14       44.80       73.81      5.01 o 
   0  -6  14       28.38       24.08      4.13 o 
  -3  -5  14       11.34       17.71      3.20 o 
  -2  -5  14       14.79       19.87      3.37 o 
  -1  -5  14       56.94       35.43      4.44 o 
   0  -5  14      673.49      724.81      9.66 o 
   1  -5  14      120.07      110.20      3.22 o 
   2  -5  14       23.62       35.70      3.95 o 
   3  -5  14        0.26       -2.08      3.82 o 
   4  -5  14       26.29       16.81      4.58 o 
  -3  -4  14        0.04        2.90      3.13 o 
  -2  -4  14      146.11      152.84      6.05 o 
  -1  -4  14        2.21       -2.54      3.86 o 
   0  -4  14      422.02      486.69      5.53 o 
   1  -4  14       13.98       14.27      2.50 o 
   2  -4  14       28.09       26.25      3.93 o 
   3  -4  14      186.30      176.13      5.81 o 
   4  -4  14      123.91      131.96      5.79 o 
   5  -4  14      117.66      168.41      6.70 o 
  -4  -3  14       61.40       62.41      4.18 o 
  -3  -3  14      268.39      217.60      5.94 o 
  -2  -3  14      251.74      305.41      7.18 o 
  -1  -3  14        5.30        2.20      3.76 o 
   0  -3  14       39.87       59.48      3.22 o 
   1  -3  14       48.85       65.74      6.45 o 
   2  -3  14      363.12      353.41     12.57 o 
   3  -3  14      537.35      598.64      9.01 o 
   4  -3  14       16.95        5.60      4.35 o 
   5  -3  14       51.36       24.29      5.08 o 
   6  -3  14        0.23        0.81      4.31 o 
  -4  -2  14       25.66       40.31      3.77 o 
  -3  -2  14      406.15      376.83     10.82 o 
  -2  -2  14       27.65       16.94      4.24 o 
  -1  -2  14        0.34        0.70      2.26 o 
   0  -2  14      162.66      128.34      3.96 o 
   1  -2  14     1102.06     1154.86     22.81 o 
   2  -2  14       56.67       56.97      3.04 o 
   3  -2  14       28.93       50.47      4.69 o 
   4  -2  14       86.14      107.89      5.53 o 
   5  -2  14       44.78       21.75      4.99 o 
   6  -2  14       32.03       38.56      4.96 o 
   7  -2  14      325.50      354.05      8.63 o 
  -5  -1  14      290.42      279.66      5.79 o 
  -4  -1  14     1352.92     1383.91     14.87 o 
  -3  -1  14      314.88      271.44      5.19 o 
  -2  -1  14        0.13        2.70      2.26 o 
  -1  -1  14      149.53      140.41      3.63 o 
   0  -1  14      499.14      439.74      5.38 o 
   1  -1  14      849.51      926.67      7.15 o 
   2  -1  14       13.21       11.02      2.46 o 
   3  -1  14       14.04       23.07      2.45 o 
   4  -1  14        1.27        2.66      4.27 o 
   5  -1  14      137.98      108.04      6.14 o 
   6  -1  14       30.32       40.12      4.65 o 
   7  -1  14      108.89      107.90      6.09 o 
   8  -1  14        5.27        0.90      5.04 o 
  -5   0  14      308.13      301.91      5.70 o 
  -4   0  14      217.27      211.74      8.74 o 
  -3   0  14       24.95       26.38      3.24 o 
  -2   0  14       19.49        9.81      4.19 o 
  -1   0  14      202.07      211.88      4.10 o 
   0   0  14       37.74       57.06      4.70 o 
   1   0  14      741.84      818.34     17.34 o 
   2   0  14      213.33      182.53      6.94 o 
   3   0  14       58.38       41.95      2.53 o 
   4   0  14       62.12       54.41      4.94 o 
   5   0  14        0.68       -4.46      4.46 o 
   6   0  14        0.24       -4.65      4.65 o 
   7   0  14        6.35        2.98      4.65 o 
   8   0  14      153.19      163.50      6.83 o 
  -5   1  14       62.61       42.91      4.38 o 
  -4   1  14        2.91       -2.62      3.14 o 
  -3   1  14       46.26       52.84      3.48 o 
  -2   1  14      111.30      141.91      5.83 o 
  -1   1  14        4.59       -0.61      2.56 o 
   0   1  14      531.38      457.90      6.39 o 
   1   1  14       53.20       36.30      5.31 o 
   2   1  14      225.77      247.13      4.24 o 
   3   1  14       45.86       47.19      2.65 o 
   4   1  14       91.22       95.99      3.66 o 
   5   1  14       23.46       19.54      4.69 o 
   6   1  14        1.68        1.78      4.85 o 
   7   1  14       60.80       48.65      4.96 o 
   8   1  14      364.60      403.62      8.68 o 
  -4   2  14       71.03       55.26      3.56 o 
  -3   2  14       27.15       29.91      3.12 o 
  -2   2  14       74.81       82.68      4.98 o 
  -1   2  14       23.42       22.40      4.31 o 
   0   2  14       27.70       31.85      3.04 o 
   1   2  14      671.34      643.29      6.39 o 
   2   2  14     1088.23     1173.40     11.65 o 
   3   2  14       99.96       96.74      3.96 o 
   4   2  14       51.98       68.22      2.90 o 
   5   2  14        0.11       -1.21      4.22 o 
   6   2  14      833.04      792.48     10.50 o 
   7   2  14      293.97      303.35      7.68 o 
   8   2  14      723.01      726.15     10.80 o 
   9   2  14        9.47       15.00      4.80 o 
  -4   3  14      196.55      184.23      4.54 o 
  -3   3  14      165.82      173.06      4.23 o 
  -2   3  14       10.74       13.65      4.34 o 
  -1   3  14       32.58       27.20      4.39 o 
   0   3  14       95.31       95.03      3.60 o 
   1   3  14      626.22      546.49      6.13 o 
   2   3  14     2517.94     2628.06     42.32 o 
   3   3  14      162.46      142.02      3.63 o 
   4   3  14       92.38       72.98      2.96 o 
   5   3  14        0.54        2.33      2.26 o 
   6   3  14      792.60      820.14     10.74 o 
   7   3  14      571.67      579.30      9.52 o 
   8   3  14       56.38       66.10      5.28 o 
   9   3  14       10.63        9.47      4.47 o 
  -4   4  14      462.89      444.25      8.95 o 
  -3   4  14      168.46      182.00      7.79 o 
  -2   4  14        0.02       -0.05      2.63 o 
  -1   4  14        4.06       -0.85      4.31 o 
   0   4  14      425.54      441.34      8.19 o 
   1   4  14      492.05      451.08      7.89 o 
   2   4  14        6.17        4.84      3.05 o 
   3   4  14        0.63        2.70      2.65 o 
   4   4  14      400.27      407.54      5.19 o 
   5   4  14      315.46      313.24     15.34 o 
   6   4  14        3.28        1.26      4.16 o 
   7   4  14       14.63       13.16      4.48 o 
   8   4  14      141.92      129.06      5.91 o 
   9   4  14      329.33      376.10      8.43 o 
  -3   5  14       10.42        6.27      4.34 o 
  -2   5  14        1.84       -0.31      2.47 o 
  -1   5  14        0.74        1.23      4.02 o 
   0   5  14      400.55      403.03      7.89 o 
   1   5  14      360.86      332.85      7.27 o 
   2   5  14      270.60      254.15     11.40 o 
   3   5  14      176.16      194.99      4.26 o 
   4   5  14       32.92       16.56      2.81 o 
   5   5  14        5.03        1.22      2.49 o 
   6   5  14       73.41       73.14      3.20 o 
   7   5  14      143.66      147.30      6.29 o 
   8   5  14        2.86        1.47      4.19 o 
   9   5  14      224.45      219.26      7.02 o 
  10   5  14       55.55       53.07      5.31 o 
  -3   6  14       40.56       30.84      5.15 o 
  -2   6  14       86.33       88.02      5.58 o 
  -1   6  14       42.23       45.36      5.18 o 
   0   6  14       32.26       39.54      4.93 o 
   1   6  14       74.58       68.27      5.24 o 
   2   6  14      532.08      505.45      6.17 o 
   3   6  14      676.42      694.54      6.85 o 
   4   6  14        3.39        0.92      2.94 o 
   5   6  14       72.01       77.58      3.31 o 
   6   6  14      551.34      566.87      6.14 o 
   7   6  14      398.89      400.68      8.14 o 
   8   6  14      298.29      292.46      7.49 o 
   9   6  14       54.46       53.11      5.11 o 
  10   6  14      111.73      111.81      6.01 o 
  -2   7  14        5.05        5.88      4.89 o 
  -1   7  14       37.17       29.77      4.72 o 
   0   7  14       36.74       29.37      4.61 o 
   1   7  14      424.81      405.83      8.21 o 
   2   7  14      527.85      513.28      9.07 o 
   3   7  14      383.91      381.99     13.79 o 
   4   7  14        3.13        2.62      2.82 o 
   5   7  14      635.99      633.64     23.84 o 
   6   7  14      812.47      826.12      7.38 o 
   7   7  14      622.48      628.44      9.68 o 
   8   7  14      329.23      316.45      7.70 o 
   9   7  14        0.52        0.65      4.34 o 
  -2   8  14      191.69      170.63      7.03 o 
  -1   8  14      161.26      159.23      6.92 o 
   0   8  14       24.99       25.64      5.15 o 
   1   8  14      280.11      288.20      7.69 o 
   2   8  14      291.36      295.49      7.57 o 
   3   8  14      164.21      163.02      6.17 o 
   4   8  14        5.09        6.63      4.16 o 
   5   8  14      188.60      205.52      8.50 o 
   6   8  14      166.71      165.52      4.28 o 
   7   8  14      289.00      297.81      6.97 o 
   8   8  14       16.60       11.33      4.43 o 
   9   8  14        0.49       -1.63      4.33 o 
  -1   9  14        3.61        0.36      4.89 o 
   0   9  14       13.77       12.08      5.06 o 
   1   9  14      263.39      275.55      7.97 o 
   2   9  14       65.55       59.73      5.44 o 
   3   9  14      701.63      763.05     11.00 o 
   4   9  14      781.78      833.98     11.25 o 
   5   9  14       14.43       17.57      4.40 o 
   6   9  14      299.95      283.41      7.58 o 
   7   9  14      327.02      339.56      9.81 o 
   8   9  14       88.72       90.13      5.38 o 
   9   9  14       18.17       12.28      4.15 o 
   0  10  14      226.97      208.85      7.52 o 
   1  10  14      725.12      723.02     11.66 o 
   2  10  14      125.23      124.16      6.59 o 
   3  10  14      284.31      296.85      8.29 o 
   4  10  14      144.59      154.50      6.62 o 
   5  10  14        7.34        4.19      4.37 o 
   6  10  14       15.40       14.19      4.52 o 
   7  10  14      150.65      153.93      4.34 o 
   8  10  14      214.21      228.76      4.84 o 
   2  11  14      180.46      170.49      7.44 o 
   3  11  14      152.73      162.62      6.92 o 
   4  11  14       32.44       21.05      5.18 o 
   5  11  14       12.94        6.94      4.97 o 
   6  11  14      179.77      172.66      6.76 o 
   7  11  14      258.15      267.43      7.57 o 
  -1  -4  15       17.16       21.77      4.13 o 
   0  -4  15        7.12        6.09      3.50 o 
   1  -4  15        0.13       -0.12      2.28 o 
   2  -4  15      323.10      330.07      7.19 o 
   3  -4  15       43.37       59.16      4.82 o 
  -2  -3  15        0.31        3.67      4.08 o 
  -1  -3  15       31.81       32.51      4.06 o 
   0  -3  15        0.33       -0.31      2.29 o 
   1  -3  15        6.30       14.30      2.55 o 
   2  -3  15      441.16      502.50      8.46 o 
   3  -3  15       93.50      114.83      5.51 o 
   4  -3  15      592.42      523.39      9.22 o 
   5  -3  15      360.18      413.15      8.81 o 
  -3  -2  15      234.29      202.81      5.01 o 
  -2  -2  15      402.91      332.64      7.67 o 
  -1  -2  15        7.09        6.13      2.36 o 
   0  -2  15      310.02      318.46      9.72 o 
   1  -2  15       46.49       76.15      3.19 o 
   2  -2  15       37.22       46.01      2.96 o 
   3  -2  15      138.53      124.68      5.86 o 
   4  -2  15      134.00      121.39      5.70 o 
   5  -2  15      400.22      422.11      8.71 o 
   6  -2  15       31.87       24.52      4.89 o 
  -3  -1  15      230.76      226.33     11.16 o 
  -2  -1  15       84.06       76.63      5.38 o 
  -1  -1  15       20.64       29.30      2.67 o 
   0  -1  15      167.49      193.92      6.77 o 
   1  -1  15      171.46      203.23      4.19 o 
   2  -1  15       26.16       29.91      2.79 o 
   3  -1  15      140.77      147.94      5.94 o 
   4  -1  15       12.31        6.22      4.16 o 
   5  -1  15      116.35      158.75      6.25 o 
   6  -1  15       29.30       31.31      5.01 o 
   7  -1  15       14.00       23.33      5.14 o 
  -3   0  15        0.34       -2.46      3.29 o 
  -2   0  15       34.74       25.18      4.39 o 
  -1   0  15       66.78       63.46      3.75 o 
   0   0  15      183.77      207.78      4.29 o 
   1   0  15       28.72       31.01      2.93 o 
   2   0  15        4.85        8.27      5.25 o 
   3   0  15      926.81      893.57     16.36 o 
   4   0  15       87.46       85.24      5.38 o 
   5   0  15       47.63       19.75      4.86 o 
   6   0  15        0.49       -4.22      4.53 o 
   7   0  15        0.35       -4.59      4.61 o 
  -3   1  15      148.27      131.07      4.39 o 
  -2   1  15       28.26       20.84      4.75 o 
  -1   1  15       39.57       34.49      2.93 o 
   0   1  15       10.82       14.67      2.77 o 
   1   1  15       66.69       56.21      3.22 o 
   2   1  15      165.49      170.58      4.06 o 
   3   1  15      178.43      187.57      4.04 o 
   4   1  15       71.57       57.78      5.18 o 
   5   1  15      273.03      216.77      7.07 o 
   6   1  15      106.49      129.12      6.33 o 
   7   1  15       25.21       26.57      5.34 o 
   8   1  15        3.13       11.38      4.68 o 
  -3   2  15      291.85      303.59      5.42 o 
  -2   2  15       17.78       15.91      4.68 o 
  -1   2  15      272.21      258.45      6.75 o 
   0   2  15       35.80       38.79      5.41 o 
   1   2  15      715.47      757.71      7.03 o 
   2   2  15       37.17       37.19      3.06 o 
   3   2  15       35.72       34.58      2.92 o 
   4   2  15      158.08      190.05      3.98 o 
   5   2  15      396.38      349.54      8.08 o 
   6   2  15      913.30      999.92     12.11 o 
   7   2  15      170.30      163.19      6.81 o 
   8   2  15       19.00       32.81      5.21 o 
  -3   3  15        1.90        3.68      3.00 o 
  -2   3  15       26.11       20.47      4.74 o 
  -1   3  15      283.76      285.99      7.15 o 
   0   3  15      167.28      155.09      4.07 o 
   1   3  15        3.93       13.99      3.80 o 
   2   3  15       43.04       40.46      3.26 o 
   3   3  15      245.86      246.78      4.56 o 
   4   3  15      748.52      816.82      7.07 o 
   5   3  15        3.44       -1.75      4.81 o 
   6   3  15       28.76       54.50      5.59 o 
   7   3  15      199.51      188.76      6.71 o 
   8   3  15       97.43       82.27      5.66 o 
  -3   4  15       83.76       96.44      5.80 o 
  -2   4  15       23.92       19.32      3.04 o 
  -1   4  15       52.43       50.99      4.82 o 
   0   4  15       21.23       22.67      4.29 o 
   1   4  15       49.14       64.65      3.53 o 
   2   4  15      260.25      261.88      6.47 o 
   3   4  15      340.96      327.25      5.16 o 
   4   4  15      862.88      928.66      7.66 o 
   5   4  15       59.98       57.18      4.25 o 
   6   4  15      117.01       99.71      5.82 o 
   7   4  15        5.67        9.26      4.78 o 
   8   4  15        2.12       -2.02      4.74 o 
   9   4  15      254.40      250.05      7.42 o 
  -2   5  15      189.35      201.93      7.17 o 
  -1   5  15        6.38        6.06      4.50 o 
   0   5  15      282.18      260.78      7.28 o 
   1   5  15      502.38      524.71      8.99 o 
   2   5  15      192.38      215.08      4.78 o 
   3   5  15      197.43      178.04      4.41 o 
   4   5  15       92.05       79.52      3.54 o 
   5   5  15        3.02       -2.75      2.75 o 
   6   5  15       62.59       38.02      5.37 o 
   7   5  15       85.03       88.71      5.77 o 
   8   5  15       49.81       34.45      5.09 o 
   9   5  15        2.25        6.75      4.86 o 
  -2   6  15       71.07       61.22      5.41 o 
  -1   6  15       34.63       41.21      5.31 o 
   0   6  15       13.04        9.62      4.72 o 
   1   6  15       39.21       49.07      5.25 o 
   2   6  15      134.91      145.22      4.78 o 
   3   6  15      358.91      354.21      5.48 o 
   4   6  15        0.77        2.46      5.05 o 
   5   6  15      124.15      134.80      4.80 o 
   6   6  15        0.69        0.21      2.62 o 
   7   6  15      280.31      314.83      7.85 o 
   8   6  15       39.53       34.58      5.17 o 
   9   6  15      199.41      198.07      7.10 o 
  -1   7  15        0.16       -1.22      4.84 o 
   0   7  15       30.53       23.33      4.78 o 
   1   7  15      247.32      238.93      7.26 o 
   2   7  15       81.40       91.77      5.46 o 
   3   7  15       56.96       66.56      3.78 o 
   4   7  15      679.57      691.01     17.43 o 
   5   7  15      743.82      796.39      9.85 o 
   6   7  15       78.98       78.11      6.42 o 
   7   7  15       14.20       19.62      4.96 o 
   8   7  15       76.52       65.02      5.41 o 
   9   7  15      242.20      223.38      7.34 o 
   0   8  15        2.16        3.39      4.54 o 
   1   8  15       24.23       21.40      5.23 o 
   2   8  15        1.54       -2.02      4.52 o 
   3   8  15     1084.94     1151.82     13.06 o 
   4   8  15      626.57      637.46      7.18 o 
   5   8  15       59.19       66.40      3.65 o 
   6   8  15        4.51        3.70      2.93 o 
   7   8  15        5.25        6.49      2.81 o 
   8   8  15       16.31       22.22      4.98 o 
   1   9  15      141.12      132.57      6.89 o 
   2   9  15        0.51        3.99      5.02 o 
   3   9  15      646.72      686.47     11.00 o 
   4   9  15      656.55      636.46     10.30 o 
   5   9  15      132.40      122.94      5.86 o 
   6   9  15       10.24        8.81      3.03 o 
   7   9  15       71.79       76.82      3.72 o 
   8   9  15      490.83      522.64      9.69 o 
   2  10  15        2.69       -2.31      5.20 o 
   3  10  15      104.53       98.59      6.02 o 
   4  10  15      228.10      237.30      7.50 o 
   5  10  15       88.28       88.83      5.81 o 
   6  10  15       31.37       42.92      5.08 o 
   7  10  15       26.84       26.60      3.32 o 
   1  -3  16       75.24       73.45      3.14 o 
   2  -3  16       13.74        9.55      4.04 o 
  -1  -2  16       12.94       13.84      4.20 o 
   0  -2  16       66.10       96.66      3.83 o 
   1  -2  16        0.39        0.09      2.47 o 
   2  -2  16      245.32      185.29      5.11 o 
   3  -2  16      220.71      250.92      7.13 o 
   4  -2  16      151.90      190.78      6.69 o 
  -2  -1  16      418.41      445.56      8.91 o 
  -1  -1  16       10.05       11.98      2.68 o 
   0  -1  16        0.10        7.02      2.61 o 
   1  -1  16       56.06       55.50      3.41 o 
   2  -1  16        6.14        6.08      2.67 o 
   3  -1  16      505.07      550.88      9.49 o 
   4  -1  16        0.30        4.84      4.33 o 
   5  -1  16       84.12       62.64      5.49 o 
  -2   0  16      216.08      245.10      7.25 o 
  -1   0  16       28.06       20.18      2.82 o 
   0   0  16       64.07       39.35      3.03 o 
   1   0  16       24.48       31.52      3.01 o 
   2   0  16       87.40       72.93      3.38 o 
   3   0  16      307.60      345.42      5.15 o 
   4   0  16       27.42       15.94      4.73 o 
   5   0  16      345.09      314.66      8.08 o 
   6   0  16        0.84       -5.16      5.16 o 
  -2   1  16        0.35       -2.27      4.78 o 
  -1   1  16       33.72       33.13      3.67 o 
   0   1  16       47.87       36.19      2.93 o 
   1   1  16       13.86       33.86      6.92 o 
   2   1  16        1.64       -1.02      2.77 o 
   3   1  16       61.46       56.58      3.17 o 
   4   1  16      111.87      123.42      5.92 o 
   5   1  16      199.07      200.39      7.03 o 
   6   1  16       19.54       15.75      4.98 o 
   7   1  16       41.56       27.51      5.26 o 
  -2   2  16       28.58       17.25      4.66 o 
  -1   2  16       51.78       65.67      5.52 o 
   0   2  16       31.31       25.47      3.03 o 
   1   2  16       86.36      107.91      3.70 o 
   2   2  16       92.64       77.11      4.11 o 
   3   2  16      288.99      277.80      9.20 o 
   4   2  16       56.62       59.35      3.19 o 
   5   2  16        1.79        5.50      4.80 o 
   6   2  16       46.42       61.29      5.66 o 
   7   2  16       94.74       89.32      6.31 o 
  -2   3  16      274.67      255.26     13.11 o 
  -1   3  16      261.34      270.71      7.27 o 
   0   3  16       57.82       73.29      3.56 o 
   1   3  16      134.52      106.25      3.84 o 
   2   3  16       78.11       86.18      3.74 o 
   3   3  16      203.90      200.75      5.37 o 
   4   3  16      509.27      515.84      6.09 o 
   5   3  16       12.71       13.43      4.80 o 
   6   3  16      635.95      638.07     10.66 o 
   7   3  16       16.65        7.89      5.30 o 
  -2   4  16       64.32       53.70      3.53 o 
  -1   4  16        1.20        5.68      4.35 o 
   0   4  16        8.65       10.61      4.26 o 
   1   4  16      162.46      152.08      5.06 o 
   2   4  16       29.12       36.26      3.30 o 
   3   4  16      860.60      877.41     27.17 o 
   4   4  16      160.44      146.39      4.18 o 
   5   4  16       19.67        9.88      4.79 o 
   6   4  16      743.02      728.97     11.20 o 
   7   4  16       67.67       65.62      5.64 o 
   8   4  16       24.92       29.96      5.02 o 
  -1   5  16       10.40       13.55      4.72 o 
   0   5  16       25.30       25.90      4.51 o 
   1   5  16        2.60        3.24      4.43 o 
   2   5  16      773.67      790.45     17.07 o 
   3   5  16       40.24       45.00      5.16 o 
   4   5  16      222.05      197.25      6.76 o 
   5   5  16       19.37       18.78      3.01 o 
   6   5  16       12.63        9.61      5.14 o 
   7   5  16        3.09        0.81      4.82 o 
   8   5  16       37.70       49.10      5.67 o 
  -1   6  16       36.82       35.79      5.28 o 
   0   6  16      197.14      200.39      6.92 o 
   1   6  16        7.80        4.45      4.74 o 
   2   6  16        3.98        0.78      4.45 o 
   3   6  16       92.50       88.89      3.90 o 
   4   6  16      119.97      119.96      4.14 o 
   5   6  16       89.27       92.71      3.76 o 
   6   6  16        0.57        1.15      4.86 o 
   7   6  16       32.37       30.29      5.36 o 
   8   6  16       25.50       25.41      5.17 o 
   0   7  16        3.28        1.72      4.90 o 
   1   7  16       38.84       41.89      5.12 o 
   2   7  16        1.03        0.46      4.51 o 
   3   7  16        6.85        8.09      4.54 o 
   4   7  16      334.24      346.61      5.69 o 
   5   7  16       69.21       55.78      3.87 o 
   6   7  16      140.49      132.99      6.34 o 
   7   7  16      452.31      482.54      9.51 o 
   1   8  16       49.14       39.19      4.98 o 
   2   8  16      387.66      409.19      9.01 o 
   3   8  16      842.42      875.59     12.06 o 
   4   8  16      393.24      426.78      8.84 o 
   5   8  16       88.74      106.14      4.13 o 
   6   8  16       40.61       45.46      3.45 o 
   7   8  16      514.88      538.07      9.99 o 
   3   9  16      304.08      317.54      8.48 o 
   4   9  16       30.07       29.67      5.01 o 
   5   9  16      171.52      212.44      7.05 o 
   6   9  16       75.78       76.86      3.90 o 
   0   0  17      110.07      118.62      3.75 o 
   1   0  17       54.69       55.89      4.46 o 
   2   0  17       32.43       40.82      3.15 o 
   3   0  17       32.95       32.55      4.88 o 
   4   0  17       31.02       50.80      5.39 o 
   0   1  17        1.56        0.17      2.70 o 
   1   1  17        0.12       -1.43      2.78 o 
   2   1  17        7.02       14.18      2.89 o 
   3   1  17        0.60        0.20      2.54 o 
   4   1  17       16.79       23.97      4.78 o 
   5   1  17      280.01      353.35      8.63 o 
   0   2  17       20.72       18.05      2.97 o 
   1   2  17       47.26       56.14      4.22 o 
   2   2  17      139.62      146.42      4.57 o 
   3   2  17      151.50      205.57      4.51 o 
   4   2  17       32.89       26.30      5.04 o 
   5   2  17       56.19       36.44      5.66 o 
   0   3  17       92.34       74.88      5.30 o 
   1   3  17      335.52      401.17      6.28 o 
   2   3  17      274.19      264.06      5.05 o 
   3   3  17       98.16      126.00      7.79 o 
   4   3  17       79.23       77.02      3.56 o 
   5   3  17      170.48      147.83      7.05 o 
   6   3  17      975.63     1103.29     13.84 o 
   0   4  17        3.37        0.34      4.03 o 
   1   4  17       65.89       71.43      3.84 o 
   2   4  17       34.43       38.19      3.47 o 
   3   4  17       10.49       17.87      3.17 o 
   4   4  17        3.98        4.13      2.93 o 
   5   4  17       78.20       47.04      5.68 o 
   6   4  17      585.85      640.71     11.08 o 
   1   5  17       41.37       28.32      4.37 o 
   2   5  17       27.33       20.41      3.38 o 
   3   5  17      135.40      156.17      5.68 o 
   4   5  17       86.69      111.67      4.06 o 
   5   5  17       50.07       69.66      6.39 o 
   6   5  17       39.98       32.77      5.76 o 
   1   6  17        0.99       -0.63      4.36 o 
   2   6  17        0.37        0.24      4.11 o 
   3   6  17        0.42        0.17      3.07 o 
   4   6  17       56.59       69.69      3.84 o 
   5   6  17      455.95      407.88     11.12 o 
   6   6  17        0.43        3.06      5.05 o 
   2   7  17       60.70       61.82      5.56 o 
   3   7  17       30.15       24.44      4.56 o 
   4   7  17       47.55       41.82      3.65 o 
   5   7  17       11.76        8.76      3.16 o 
                                                 
